# Supplementary material for: Coronavirus and Paramyxovirus Shedding by Bats in a Cave and Buildings in Ethiopia
Source: Ecohealth. 2022 Jun 30;19(2):216–32. doi: 10.1007/s10393-022-01590-y (PMC9243955; doi:10.1007/s10393-022-01590-y)
Supplement: Supplementary file 1 — Supplementary file1 (XLSX 19 KB) [file 10393_2022_1590_MOESM1_ESM.xlsx]

## Sheet: Sheet1
GenBank Accession Number	Sequence	Scientific Name	Common Name	Virus
MT125474	CAGAGCTTTACCTAATATGATTCGCATGATTTCAGCCATGATACTTGGTTCTAAACATGTTACATGTTGTGATTCCTCAGATAAGTACTATCGTCTGTGTAATGAGTTGGCTCAAGTTTTGACAGAGGTTGTATACTCTAATGGTGGTTTTTATTTAAAACCTGGTGGTACAACACCAGGTGATGCAACTACAGCTTATGCTAACTCTGTTTTTAATATCTTTCAGGCTGTTAGCGCAAATATTAACAAGTTGCTTAGCATTGATAGCAATGTGTGTAATAATATTGGTGTTAAGAGTTTACAGCGTCAGTTATATGACAGTTGTTATAGATCTTCAACCGTGGATGATACATTCGTTGATAGCTATTATTGTTATCTTCGTAAGCATTTCTCT	Rhinopoma hardwickii	Lesser Mouse-Tailed Bat	PREDICT_CoV-114
MT125475	CAGAGCACTTCCCAATATGATCCGCATGATTTCCGCCATGATTTTGGGTTCCAAGCATGTCACTTGCTGTGATTCTTCTGACAAATATTACCGTCTCTGTAATGAGCTCGCTCAGGTTTTGACTGAGGTTGTATACTCCAATGGTGGGTTTTGCCTCAAGCCTGGTGGTACCACATCTGGTGATGCCACGACAGCCTATGCGAATTCTGTGTTTAATATCTTTCAAGCTGTTAGCGCCAACATTAACAGGTTGCTTAGCATTGATAGCAATGTGTGTAATAATATTGGTGTTAAGAATCTGCAACGTCAGTTGTATGACTGTTGTTACAGATCTTCTTCAGTAGATGATTCGTTTGTAGACAGTTATTATGGCTACTTACGTAAGCATTTCTCT	Chaerephon pumilus	Little Free-Tailed Bat	strain of Chaerephon bat coronavirus/Kenya/KY22/2006
MT125286	CTCACACTTGGTTCCTCTACTTCGTAAGGGACAACCGTGGTCTGTTGTTCGTAAGCGCATTGTTCAGATGTGTTGCGACTACCTGGTAAACCTATCAGACATATTAATTTTTGTATTATGGGCTGGTGGTTTGGAGTTGACTACCATGAGATATTTTGTTAAAATTGGACCAAGCAAAGTTTGTGAGTGCGGCAAAGTGGCCACTTGTTACAATAGTGTGACTCATGCATACTACTGCTTCAAGCATGCCTTAGGGTGTGGTTATTTGTACAATCCCTATGTCATT	Chaerephon pumilus	Little Free-Tailed Bat	strain of Chaerephon bat coronavirus/Kenya/KY22/2006
MT125476	TAGAGCACTTCCCAATATGATCCGCATGATTTCCGCCATGATTTTGGGTTCTAAGCATGTCACTTGCTGTGATTCTTCTGATAAATACTATCGTCTCTGTAATGAGCTCGCTCAGGTTTTGACTGAGGTTGTGTACTCCAATGGCGGGTTTTACCTCAAGCCTGGTGGTACCACATCTGGTGATGCCACGACGGCCTATGCGAACTCTGTGTTTAATATCTTTCAAGCTGTTAGCGCCAACATTAACAGGTTGCTCAGCATTGATAGCAATGTGTGTAATAATATTGGTGTTAAGAGTCTGCAGCGTCAGTTGTATGACTGTTGCTACAGATCTTCTTCAGTAGATGATTCGTTTGTAGACAGTTATTATGGCTACTTACGTAAACATTTCTCT	Chaerephon pumilus	Little Free-Tailed Bat	strain of Chaerephon bat coronavirus/Kenya/KY22/2006
MT125287	CTCACACTTGGTTCCTCTACTTCGTAAAGGACAACCGTGGTCTGTTGTGCGTAAGCGCATTGTTCAGATGTGTTGCGACTACCTGGTAAACCTATCAGACATATTAATTTTTGTATTATGGGCTGGTGGTTTGGAGTTGACTACCATGAGATATTTTGTTAAAATTGGACCAAGCAAAGTTTGTGAGTGCGGCAAAGTGGCCACTTGTTACAATAGTGTGACTCATGCATACTACTGTTTCAAGCATGCCTTAGGGTGTGATTATTTGTACAATCCCTATGTCATT	Chaerephon pumilus	Little Free-Tailed Bat	strain of Chaerephon bat coronavirus/Kenya/KY22/2006
MT082225	TTTACCTAATATGATTCGCATGATTTCAGCCATGATACTTGGTTCTAAACATGTTACATGTTGTGATTCCTCAGATAAGTACTATCGTCTGTGTAATGAGTTGGCTCAAGTTTTGACAGAGGTTGTATACTCTAATGGTGGTTTTTATTTAAAACCTGGTGGTACAACATCAGGTGATGCAACTACAGCTTATGCTAACTCTGTTTTTAATATCTTTCAGGCTGTTAGCGCAAATATTAACAAGTTGCTTAGCATTGATAGCAATGTGTGTAATAATATTGGTGTTAAGAGTTTACAGCGTCAGTTATATGACAGTTGTTATAGATCTTCAACCGTGGATGATACATTCGTTGATAGCTATTATTGTTATCTTCGTAAGCATTTCTC	Rhinopoma hardwickii	Lesser Mouse-Tailed Bat	PREDICT_CoV-114
MT125288	CACACATTTATTGCCACTTCTTAGAAAGGGCCAACCTTGGACTGTTGTTCGCAAGCGCATTGTGCAAATGTGTTGTGACTATCTGGTTAACTTATCGGACATAATAATTTTTGTGTTATGGGCCGGTGGTTTGGAGTTGACTACCATGAGATATTTTGTTAAAGTAGGACCAATTAAAACTTGTGACTGCGGCAAAGTGGCCACTTGTTACAATAGTGTAACTCATGCATATTACTGTTTCAAGCACGCTTTAGGGTGTGATTATTTGTACAACCCTTATGTCATT	Rhinopoma hardwickii	Lesser Mouse-Tailed Bat	PREDICT_CoV-114
MT125289	CACACATTTATTGCCACTTCTTAGAAAGGGCCAACCTTGGACTGTTGTTCGCAAGCGCATTGTGCAAATGTGTTGTGACTATCTGGTTAACTTATCGGACATAATAATTTTTGTGTTATGGGCCGGTGGTTTGGAGTTGACTACCATGAGATATTTTGTTAAAGTAGGACCAATTAAAACTTGTGACTGCGGCAAAGTGGCCACTTGTTACAATAGTGTGACTCATGCATATTACTGTTTCAAGCACGCTTTAGGGTGTGATTATTTGTACAACCCCTATGTCATT	Rhinopoma hardwickii	Lesser Mouse-Tailed Bat	PREDICT_CoV-114
MT125290	CACACATTTATTGCCACTTCTTAGAAAGGGCCAACTTTGGACTGTTGTTCGCAAGCGCATTGTGCAAATGTGTTGTGACTATCTGGTTAACTTATCGGACATAATAATTTTTGTGTTATGGGCCGGTGGTTTGGAGTTGACTACCATGAGATATTTTGTTAAAGTAGGACCAATTAAAACTTGTGACTGCGGCAAAGTGGCCACTTGTTACAATAGTGTAACTCATGCATATTACTGTTTCAAGCACGCTTTAGGGTGTGATTATTTGTACAACCCTTATGTCATT	Rhinopoma hardwickii	Lesser Mouse-Tailed Bat	PREDICT_CoV-114
MT125477	CCGTGCTTTACCTAATATGATTCGCATGATTTCAGCCATGATACTTGGTTCTAAACATGTTACATGTTGTGATTCCTCAGATAAGTACTATCGTCTGTGTAATGAGTTGGCTCAAGTTTTGACAGAGGTTGTATACTCTAATGGTGGTTTTTATTTAAAACCTGGTGGTACAACATCAGGTGATGCAACTACAGCTTATGCTAACTCTGTTTTTAATATCTTTCAGGCTGTTAGCGCAAATATTAACAAGTTGCTTAGCATTGATAGCAATGTGTGTAATAATATTGGTGTTAAGAGTTTACAGCGTCAGTTATATGACAGTTGTTATAGATCTTCAACCGTGGATGATACATTCGTTGATAGCTATTATTGTTATCTTCGTAAGCATTTCTCT	Rhinopoma hardwickii	Lesser Mouse-Tailed Bat	PREDICT_CoV-114
MT125291	CACACATTTATTGCCGCTTCTTAGAAAGGGCCAACCTTGGACTGTTGTTCGCAAGCGCATTGTGCAAATGTGTTGTGACTATCTGGTTAACTTATCGGACATAATAATTTTTGTGTTATGGGCCGGTGGTTTGGAGTTGACTACCATGAGATATTTTGAAGTAGGACCAATTAAAACTTGTGACTGCGGCAAAGTGGCCACTTGTTACAATAGTGTGACTCATGCATATTACTGTTTCAAGCATGCTTTAGGGTGTGATTATTTGTACAACCCTTATGTCATT	Rhinopoma hardwickii	Lesser Mouse-Tailed Bat	PREDICT_CoV-114
MT125478	TAGAGCTTTACCTAATATGATTCGCATGATTTCAGCCATGATACTTGGTTCTAAACATGTTACATGTTGTGATTCCTCAGATAAGTACTATCGTCTGTGTAATGAGTTGGCTCAAGTTTTGACAGAGGTTGTATACTCTAATGGTGGTTTTTATTTAAAACCTGGTGGTACAACATCAGGTGATGCAACTACAGCTTATGCTAACTCTGTTTTTAATATCTTTCAGGCTGTTAGCGCAAATATTAACAAGTTGCTTAGCATTGATAGCAATGTGTGTAATAATATTGGTGTTAAGAGTTTACAGCGTCAGTTATATGACAGTTGTTATAGATCTTCAACCGTGGATGATACATTCGTTGATAGCTATTATTGTTATCTTCGTAAGCATTTCTCT	Rhinopoma hardwickii	Lesser Mouse-Tailed Bat	PREDICT_CoV-114
MT125292	CACACATTTATTGCCACTTCTTAGAAAGGGCCAACCTTGGACTGTTGTTCGCAAGCGCATTGTGCAAATGTGTTGTGACTATCTGGTTAACTTATCGGACATAATAATTTTTGTGTTATGGGCCGGTGGTTTGGAGCTGACTACCATGAGATATTTTGTTAAAGTAGGACCAATTAAAACTTGTGACTGCGGCAAAGTGGCCACTTGTTACAATAGTGTGACTCATGCATATTACTGTTTCAAGCATGCTTTAGGGTGTGATTATTTGTACAACCCTTATGTCATT	Rhinopoma hardwickii	Lesser Mouse-Tailed Bat	PREDICT_CoV-114
MT125479	TAGAGCTTTACCTAATATGATTCGCATGATTTCAGCCATGATACTTGGTTCTAAACATGTTACATGTTGTGATTCCTCAGATAAGTACTATCGTCTTTGTAATGAGTTGGCTCAAGTTTTGACAGAGGTTGTATACTCTAATGGTGGTTTCTATTTAAAACCTGGTGGTACAACATCAGGTGATGCCACTACAGCTTATGCCAACTCTGTTTTTAATATCTTTCAGGCTGTTAGCGCAAATATTAACAAGTTGCTTAGCATTGATAGCAATGTGTGTAATAATATTGGTGTTAAGAGTTTACAGCGTCAGTTATATGACAGTTGTTATAGATCTTCAACCGTGGATGATACATTCGTTGATAGCTATTATTGTTATCTTCGTAAGCATTTCTCT	Rhinopoma hardwickii	Lesser Mouse-Tailed Bat	PREDICT_CoV-114
MT125293	CACACATTTATTGCCACTTCTTAGAAAGGGCCAACCTTGGACTGTTGTTCGCAAGCGCATTGTGCAAATGTGTTGTGACTATCTGGTTAACTTATCGGACATAATAATTTTTGTGTTATGGGCCGGTGGTTTGGAGTTAACTACCATGAGATATTTTGTTAAAGTAGGACCAATTAAAACTTGTGACTGCGGCAAAGTGGCCACTTGTTACAATAGTGTGACTCATGCATATTACTGTTTCAAGCACGCTTTAGGGTGTGATTATTTGTACAACCCTTATGTCATT	Rhinopoma hardwickii	Lesser Mouse-Tailed Bat	PREDICT_CoV-114
MT125294	CACACATTTATTGCCACTTCTTAGAAAGGGCCAACCTTGGACTGTTGTTCGCAAGCGCATTGTGCAAATGTGTTGTGACTATCTGGTTAACTTATCGGACATAATAATTTTTGTGTTATGGGCCGGTGGTTTGGAGTTGACTACCATGAGATATTTTGTTAAAGTAGGACCAATTAAAACTTGTGACTGCGGCAAAGTGGCCACTTGTTACAATAGTGTAACTCATGCATATTACTGTTTCAAGCACGCTTTAGGGTGTGATTATTTGTACAACCCCTATGTCATT	Rhinopoma hardwickii	Lesser Mouse-Tailed Bat	PREDICT_CoV-114
MT125480	TAGAGCACTTCCCAATATGATCCGCATGGTTTCCGCCATGATTTTGGGTTCGAAGCATGTCACTTGCTGTGATTCTTCTGACAAATACTACCGTCTTTGTAATGAGCTCGCTCAGGTTTTGACTGAGGTTGTATACTCAAATGGCGGGTTTTATCTCAAGCCTGGTGGTACCACATCTGGTGATGCCACGACAGCCTATGCGAACTCTGTGTTTAACATCTTTCAAGCTGTTAGCGCCAACATTAACAGGTTGCTCAGCATTGATAGCAATGTGTGTAATAATATTGGTGTTAAGAGTCTGCAACGTCAGTTGTACGACTGTTGTTACAGATCTTCTTCAGTAGATGATTCATTTGTAGACAGTTATTATGGCTACTTACGTAAACATTTCTCT	Chaerephon pumilus	Little Free-Tailed Bat	strain of Chaerephon bat coronavirus/Kenya/KY22/2006
MT125295	CTCACATTTGGTTCCCTTACTCCGTAAAGGACAACCGTGGTCTGTTGTTCGTAAACGCATTGTTCAAATGTGTTGCGACTACCTGGTAAATTTATCAGACATATTAATTTTTGTATTATGGGCTGGTGGTTTGGAGTTGACTACCATGAGATATTTTGTTAAAATTGGACCAAGCAAAGTTTGTGAGTGCGGCAAAGTGGCCACTTGTTACAATAGTGTGACTCATGCATACTACTGCTTCAAGCATGCCTTAGGGTGTGATTATTTGTACAATCCCTATGTCATT	Chaerephon pumilus	Little Free-Tailed Bat	strain of Chaerephon bat coronavirus/Kenya/KY22/2006
MT125481	TAGAGCACTTCCCAATATGATCCGCATGGTTTCCGCCATGATTTTGGGTTCGAAGCATGTCACTTGCTGTGATTCTTCTGACAAATACTACCGTCTTTGTAATGAGCTCGCTCAGGTTTTGACTGAGGTTGTATACTCAAATGGCGGGTTTTATCTCAAGCCTGGTGGTACCACATCTGGTGATGCCACGACAGCCTATGCGAACTCTGTGTTTAACATCTTTCAAGCTGTTAGCGCCAACATTAACAGGTTGCTCAGCATTGATAGCAATGTGTGTAATAATATTGGTGTTAAGAGTCTGCAACGTCAGTTGTACGACTGTTGTTACAGATCTTCTTCAGTAGATGATTCATTTGTAGACAGTTATTATGGCTACTTACGTAAACATTTCTCT	Chaerephon pumilus	Little Free-Tailed Bat	strain of Chaerephon bat coronavirus/Kenya/KY22/2006
MT125482	TAGAGCACTTCCCAATATGATCCGCATGATTTCCGCCATGATTTTGGGTTCTAAGCATGTCACTTGCTGTGATTCTTCTGATAAATACTATCGTCTCTGTAATGAGCTCGCTCAGGTTTTGACTGAGGTTGTGTACTCCAATGGTGGGTTTTACCTCAAGCCTGGTGGTACCACATCTGGTGATGCCACGACAGCCTATGCGAATTCTGTGTTTAATATCTTTCAAGCTGTTAGCGCCAACATTAACAGGTTGCTCAGCATTGATAGCAATGTGTGTAATAATATTGGTGTTAAGAGTCTGCAACGTCAGTTGTATGACTGTTGCTACAGATCTTCTTCAGTAGATGATTCGTTTGTAGACAGTTATTATGGCTACTTACGTAAACATTTCTCT	Chaerephon pumilus	Little Free-Tailed Bat	strain of Chaerephon bat coronavirus/Kenya/KY22/2006
MT082106	CATGCCTAATATGCTTCGTATGATCGCAGCAATGGTCTTAGGTAGCAAGCATACTACATGTTGTACTTTCAGTGAGAAATTTTATAGACTTAGTAATGAATTGGCACAGGTTTTGACTGAAGTTGTATACTCCAATGGTGGGTTTTATTTTAAACCTGGTGGTACAACCTCTGGTGATGCCACGACAGCTTATGCTGATTCTGCATTTAACATATTTCAGGCCGTGAGCGCTAATGTTAATCGCTTACTTACTGTTGATAGTAACACTTGTAATAATGTTAATGTTAAAAATTTACAGCGTAAGCTCTACGATAATTGTTATCGTTCAGTTCGTGTAGACCCTGATTTTGTCAATGAATATTATGGTTATTTGCAAAAACATTTTTC	Chaerephon pumilus	Little Free-Tailed Bat	strain of Chaerephon bat coronavirus/Kenya/KY41/2006
MT064263	TTCGCATTTAGTTCCACTTTTGCGTAAAGGGCAACCGTGGAATGTGGTGCGCAAACGTATTGTTCAAATGTGTTGTGATTATTTGGATGGTCTTTCTGATGTTCTTATCTTTGTCTTGTGGGCTGGCGGTCTGGAGTTAACAACTATGCGTTATTTTGTGCGTGTTGGCTCTGTTAAATATTGTGATTGTGGTAAGGTTGCCACTTGTTATAATAGTGTGGTTTGTTCTTACTGTTGTTTTAAGCATGCATTGTCTTGTGACTATTTGTATAACCCTTATTGTATT	Chaerephon pumilus	Little Free-Tailed Bat	strain of Chaerephon bat coronavirus/Kenya/KY41/2006
MT082105	CATGCCTAATATGCTTCGTATGATCGCAGCAATGGTCTTAGGTAACAAGCATACTACATGTTGTACTTTCAGTGAGAAATTTTATAGACTTAGTAATGAATTGGCACAGGTTTTGACTGAAGTTGTATACTCCAATGGTGGGTTTTATTTTAAACCTGGTGGTACAACCTCTGGTGATGCCACGACAGCTTATGCTAATTCTGCATTTAACATATTTCAGGCCGTGAGCGCTAATGTTAATCGCTTACTTACTGTTGATAGTAACACTTGTAATAATGTTAATGTTAAAAATTTACAGCGTAAGCTCTACGATAATTGTTATCGTTCAGTTCGTGTAGACCCTGATTTTGTCAATGAATATTATGGTTATTTGCAAAAACATTTTTC	Chaerephon pumilus	Little Free-Tailed Bat	strain of Chaerephon bat coronavirus/Kenya/KY41/2006
MT064264	TTCGCATTTAGTTCCACTTTTGCGTAAAGGGCAACCGTGGAATGTGGTGCGCAAACGTATTGTTCAAATGTGTTGTGATTATTTGGATGGTCTTTCTGATGTTCTTATCTTTGTCTTGTGGGCTGGCGGTCTGGAGTTAACAACTATGCGTTATTTTGTGCGTGTTGGCTCTGTTAAATATTGTGATTGTGGTAAGGTTGCCACTTGTTATAATAGTGTGGTTTGTTCTTACTGTTGTTTTAAGCATGCATTGTCTTGTGACTATTTGTATAACCCTTATTGTATT	Chaerephon pumilus	Little Free-Tailed Bat	strain of Chaerephon bat coronavirus/Kenya/KY41/2006
MT063675	CCAAGCAATAGCTGTAACCTCACGAGTTCCTGTTACTGCTTCTTATAAGATCAAGAAAAATCAGGTTTATGAAGAGATCACAAAATATTTCATGAATTTAAGAGATGTCATGTCTGATCTCGGCCATGAGCTAAAGCTAAATGAAACTATAATCAGCAGTAAGATGTTTGTTTACAGCAAGAGGATTTATTACGACGGTAAGATACTCCCTCAATGTTTGAAGGCGTTGACAAGGTGTGTCTTCTGGTCTGAAACCCTTGTAGATGAGAATAGATCCGCATGTTCAAACATAGCCACTTCTATAGCAAAAGCCATAGAGAACGGATACTCACCAGTTCTAGGTTATGCTATCGCTCTGTACAAGACTTGCCAGCAAGTTTGTATATCTCTGGGTATGAC…	Chaerephon pumilus	Little Free-Tailed Bat	PREDICT_PMV-24
MT063676	CCAAGCAATAGCTGTAACCTCACGAGTTCCTGTTACTGCTTCTTATAAGATCAAGAAAAATCAGGTTTATGAAGAGATCACAAAATATTTCATGAATTTAAGAGATGTCATGTCTGATCTCGGCCATGAGCTAAAGCTAAATGAAACTATAATCAGCAGTAAGATGTTTGTTTACAGCAAGAGGATTTATTACGACGGTAAGATACTCCCTCAATGTTTGAAGGCGTTGACAAGGTGTGTCTTCTGGTCTGAAACCCTTGTARATGAGAATAGATCCGCATGTTCAAACATAGCCACTTCTATAGCAAAAGCCATARAGAACGGATACTCACCAGTTCTAGGTTATGCTATCGCTCTGTACAAGACTTGCCAGCAAGTTTGTATATCTCTGGGTATGAC…	Chaerephon pumilus	Little Free-Tailed Bat	PREDICT_PMV-24
MT082101	ACTTCCCAATATGATCCGCATGATTTCCGCCATGATTTTGGGTTCCAAGCATGTCACTTGCTGTGATTCTTCTGACAAATATTACCGTCTCTGTAATGAGCTCGCTCAGGTTTTGACTGAGGTTGTATACTCCAATGGTGGGTTTTACCTCAAGCCTGGTGGTACCACATCTGGTGATGCCACGACAGCCTATGCGAATTCTGTGTTTAATATCTTTCAAGCTGTTAGCGCCAACATTAACAGGTTGCTTAGCATTGATAGCAATGTGTGTAATAATATTGGTGTTAAGAATCTGCAACGTCAGTTGTATGACTGTTGTTACAGATCTTCTTCAGTAGATGATTCGTTTGTAGACAGTTATTATGGCTACTTACGTAAGCATTTCTC	Chaerephon pumilus	Little Free-Tailed Bat	strain of Chaerephon bat coronavirus/Kenya/KY22/2006
MT063677	CCAAGCAATAGCTGTAACCTCACGAGTTCCTGTTACTGCTTCTTATAAGATCAAGAAAAATCAGGTTTATGAAGAGATCACAAAATATTTCATGAATTTAAGAGATGTCATGTCTGATCTCGGCCATGAGCTAAAGCTAAATGAAACTATAATCAGCAGTAAGATGTTTGTTTACAGCAAGAGGATTTATTACGACGGTAAGATACTCCCTCAATGTTTGAAGGCGTTGACAAGGTGTGTCTTCTGGTCTGAAACCCTTGTAGATGAGAATAGATCCGCATGTTCAAACATAGCCACTTCTATAGCAAAAGCCATAGAGAACGGATACTCACCAGTTCTAGGTTATGCTATCGCTCTGTACAAGACTTGCCAGCAAGTTTGTATATCTCTGGGTATGAC…	Chaerephon pumilus	Little Free-Tailed Bat	PREDICT_PMV-24
MT063678	CCAAGCAATAGCTGTAACCTCACGAGTTCCTGTTACTGCTTCTTATAAGATCAAGAAAAATCAGGTTTATGAAGAGATCACAAAATATTTCATGAATTTAAGAGATGTCATGTCTGATCTCGGCCATGAGCTAAAGCTAAATGAAACTATAATCAGCAGTAAGATGTTTGTTTACAGCAAGAGGATTTATTACGACGGTAAGATACTCCCTCAATGTTTGAAGGCGTTGACAAGGTGTGTCTTCTGGTCTGAAACCCTTGTAGATGAGAATAGATCCGCATGTTCAAACATAGCCACTTCTATAGCAAAAGCCATAGGGAACGGATACTCACCAGTTCTAGGTTATGCTATCGCTCTGTACAAGACTTGCCAGCAAGTTTGTATATCTCTGGGTATGAC…	Chaerephon pumilus	Little Free-Tailed Bat	PREDICT_PMV-24
MT064258	CTCACACTTGGTTCCTCTACTTCGTAAGGGACAACCGTGGTCTGTTGTTCGTAAGCGCATTGTTCAGATGTGTTGCGACTACCTGGTAAACCTATCAGACATATTAATTTTTGTATTATGGGCTGGTGGTTTGGAGTTGACTACCATGAGATATTTTGTTAAAATTGGACCAAGCAAAGTTTGTGAGTGCGGCAAAGTGGCCACTTGTTACAATAGTGTGACTCATGCATACTACTGCTTCAAGCATGCCTTAGGGTGTGATTATTTGTACAATCCCTATGTCATT	Chaerephon pumilus	Little Free-Tailed Bat	strain of Chaerephon bat coronavirus/Kenya/KY22/2006
MT064259	CTCACATTTGGTTCCCCTACTCCGTAAAGGACAACCGTGGTCTGTTGTTCGTAAACGCATTGTTCAAATGTGTTGCGACTACCTGGTAAATTTATCAGACATATTAATTTTTGTATTATGGGCTGGTGGTTTGGAGTTGGCTACCATGAGATATTTTGTTAAAATTGGACCAAGCAAAGTTTGTGAGTGCGGCAAAGTGGCCACTTGTTACAATAGTGTGACTTATGCATACTACTGCTTCAAGCATGCCTTAGGGTGTGATTATTTGTACAATCCCTATGTCATT	Chaerephon pumilus	Little Free-Tailed Bat	strain of Chaerephon bat coronavirus/Kenya/KY22/2006
MT082099	ACTTCCCAATATGATTCGCATGATTTCCGCCATGATTTTGGGTTCTAAGCACGTTACTTGCTGTGATTCTTCTGACAAATACTACCGTCTCTGTAATGAGCTCGCTCAGGTTTTGACTGAGGTTGTATACTCCAATGGCGGTTTTTACCTCAAGCCTGGTGGTACCACATCTGGTGATGCCACGACAGCCTATGCGAACTCTGTGTTTAACATCTTTCAAGCTGTTAGCGCCAACATTAACAGGTCGCTTAGCATTGATAGCAATGTGTGTAATAATATTGGTGTTAAGAGTCTGCAACGTCAGTTGTATGACTGTTGTTACAGATCTTCTTCAGTAGATGATTCGTTTGTAGACAGTTATTATGGCTACTTACGTAAACATTTCTC	Chaerephon pumilus	Little Free-Tailed Bat	strain of Chaerephon bat coronavirus/Kenya/KY22/2006
MT082100	ACTTCCCAATATGATTCGCATGATTTCCGCCATGATTTTGGGTTCTAAGCACGTTACTTGCTGTGATTCTTCTGACAAATACTACCGTCTCTGTAATGAGCTCGCTCAGGTTTTGACTGAGGTTGTATACTCCAATGGCGGTTTTTACCTCAAGCCTGGTGGTACCACATCTGGTGATGCCACGACAGCCTATGCGAACTCTGTGTTTAACATCTTTCAAGCTGTTAGCGCCAACATTAACAGGTTGCTTAGCATTGATAGCAATGTGTGTAATAATATTGGTGTTAAGAGTCTGCAACGTCAGTTGTATGACTGTTGTTACAGATCTTCTTCAGTAGATGATTCGTTTGTAGACAGTTATTATGGCTACTTACGTAAACATTTCTC	Chaerephon pumilus	Little Free-Tailed Bat	strain of Chaerephon bat coronavirus/Kenya/KY22/2006
MT064260	CTCACATTTGGTTCCCCTACTCCGTAAAGGACAACCGTGGTCTGTTGTTCGTAAACGCATTGTTCAAATGTGTTGCGACTACCTGGTAAATTTATCAGACATATTAATTTTTGTATTATGGGCTGGTGGTTTGGAGTTGGCTACCATGAGATATTTTGTTAAAATTGGACCAAGCAAAGTTTGTGAGTGCGGCAAAGTGGCCACTTGTTACAATAGTGTGACTTATGCATACTACTGCTTCAAGCATGCCTTAGGGTGTGATTATTTGTACAATCCCTATGTCATT	Chaerephon pumilus	Little Free-Tailed Bat	strain of Chaerephon bat coronavirus/Kenya/KY22/2006
MT064261	CTCACATTTGGTTCCCCTACTCCGTAAAGGACAACCGTGGTCTGTTGTTCGTAAACGCATTGTTCAAATGTGTTGCGACTACCTGGTAAATTTATCAGACATATTAATTTTTGTATTATGGGCTGGTGGTTTGGAGCTGACTACCATGAGATATTTTGTTAAAATTGGACCAAGCAAAGTTTGTGAGTGCGGCAAAGTGGCCACTTGTTACAATAGTGTGACTCATGCATACTACTGCTTCAAGCATGCCTTAGGGTGTGATTATTTGTACAATCCCTATGTCATT	Chaerephon pumilus	Little Free-Tailed Bat	strain of Chaerephon bat coronavirus/Kenya/KY22/2006
MT082102	ACTTCCCAATATGATTCGCATGATTTCCGCCATGATTTTGGGTTCTAAGCACGTTACTTGCTGTGATTCTTCTGACAAATACTACCGTCTCTGTAATGAGCTCGCTCAGGTTTTGACTGAGGTTGTATACTCCAATGGCGGTTTTTACCTCAAGCCTGGTGGTACCACATCTGGTGATGCCACGACAGCCTATGCGAACTCTGTGTTTAACATCTTTCAAGCTGTTAGCGCCAACATTAACAGGTTGCTTAGCATTGATAGCAATGTGTGTAATAATATTGGTGTTAAGAGTCTGCAACGTCAGTTGTATGACTGTTGTTACAGATCTTCTTCGGTAGATGATTCGTTTGTAGACGGTTATTATGGCTACTTACGTAAACATTTCTC	Chaerephon pumilus	Little Free-Tailed Bat	strain of Chaerephon bat coronavirus/Kenya/KY22/2006
MT082103	TCGTGCACTTCCCAATATGATTCGCATGATTTCCGCCATGATTTTGGGTTCTAAGCACGTTACTTGCTGTGATTCTTCTGACAAATACTACCGTCTCTGTAATGAGCTCGCTCAGGCTTTGACTGAGGTTGTATACTCCAATGGCGGTTTTTACCTCAAGCCTGGTGGTACCACATCTGGTGATGCCACGACAGCCTATGCGAACTCTGTGTTTAACATCTTTCAAGCTGCTAGCGCCAACATTAACAGGTTGCTTAGCATTGATAGCAATGTGTGTAATAATATTGGTGTTAAGAGTCTGCAACGTCAGTTGTATGACTGTTGTTACAGATCTTCTTCAGTAGATGATTCGTTTGTAGACAGTTATTATGGCTACTTACGTAAACATTTCTC	Chaerephon pumilus	Little Free-Tailed Bat	strain of Chaerephon bat coronavirus/Kenya/KY22/2006
MT064262	CTCACATTTGGTTCCCCTACTCCGTAAAGGACAACCGTGGTCTGTTGTTCGTAAACGCATTGTTCAAATGTGTTGCGACTACCTGGTAAATTTATCAGACATATTAATTTTTGTATTATGGGCTGGTGGTTTGGAGTTGGCTACCATGAGATATTTTGTTAAAATTGGACCAAGCAAAGTTTGTGAGTGCGGCAAAGTGGCCACTTGTTACAATAGTGTGACTTATGCATACTACTGCTTCAAGCATGCCTTAGGGTGTGATTATTTGTACAATCCCTATGTCATT	Chaerephon pumilus	Little Free-Tailed Bat	strain of Chaerephon bat coronavirus/Kenya/KY22/2006
MT082230	TTTACCTAATATGATTCGCATGATTTCAGCCATGATACTTGGTTCTAAACATGTTACATGTTGTGATTCCTCAGATAAGTACTATCGTCTTTGTAATGAGTTGGCTCAAGTCTTGACAGAGGTTGTATACTCTAATGGTGGTTTCTATCTAAAACCTGGTGGTACAACATCAGGTGATGCAACTACAGCTTATGCTAACTCTGTTTTTAAAATCTTTCAGGCTGTTAGCGCAAATATTAACAAGTTGCTTAGCATTGATAGCAATGTGTGTAATAATATTGGTGTTAAGAGTTTACAGCGTCAGTTATATGACAGTTGTTATAGATCTTCAACCGTGGATGATACATTCGTTGATAGCTATTATTGTTATCTTCGTAAGCATTTCTC	Rhinopoma hardwickii	Lesser Mouse-Tailed Bat	PREDICT_CoV-114
MT064128	CACACATTTATTGCCACTTCTTAGAAAGGGCCAACCTTGGACTGTTGTTCGCAAGCGCATTGTGCAAATGTGTTGTGACTATCTGGTTAACTTATCGGACATAATAATTTTTGTGTTATGGGCCGGTGGTTTGGAGTTGACTACCATGAGATATTTTGTTAAAATAGGACCGATTAAAACTTGTGACTGTGGCAAAGTGGCCACTTGTTACAATAGTGTGACTCATGCATATTACTGTTTCAAGCACGCTTTAGGGTGTGATTATTTGTACAACCCTTATGTCATT	Rhinopoma hardwickii	Lesser Mouse-Tailed Bat	PREDICT_CoV-114
MT064129	TAAGCATTTAATACCTCTTATGCGTAAGGGCGAGCCTTGGAGCGTCGTCCGTAAGCGCATTGTTGAGATGTTGTGTGACGCCTTAGATGGTGTTAGTGATTCTGTGACCTTTGTGACATGGGCGCACGGCTTTGAATTAACCACCTTGCATTATTTTGTCAAGGTAGGTTTAGAGCGTACCTGTTATAATTGCCAGCGTAGAGCTACTTTATATAATAGTGTCTATGGGGCATATTCATGCTGGAGTCACCATAGACATTTAGGCGGCGCAGATTACGTATACAACCCTTTTCTTGTT	Chaerephon pumilus	Little Free-Tailed Bat	strain of Eidolon bat coronavirus
MT082104	ACTTCCCAATATGATTCGCATGATTTCCGCCATGATTTTGGGTTCTAAGCACGTTACTTGCTGTGATTCTTCTGACAAATACTACCGTCTCTGTAATGAGCTCGCTCAGGTTTTGACTGAGGTTGTATACTCCAATGGCGGTTTTTACCCCAAGCCTGGTGGTACCACATCTGGTGATGCCACGACAGCCTATGCGAACTCTGTGTTTAACATCTTTCAAGCTGTTAGCGCCAACATTAACAGGTTGCTTAGCATTGATAGCAATGTGTGTAATAATATTGGTGTTAAGAGTCTGCAACGTCAGTTGTATGACTGTTGTTACAGATCTTCTTCAGTAGATGATTCGTTTGTAGACAGTTATTATGGCTACTTACGTAAACATTTCTC	Chaerephon pumilus	Little Free-Tailed Bat	strain of Chaerephon bat coronavirus/Kenya/KY22/2006
MT082232	AATGCCTAACATGATACGTATATTTGCTAGTCTTATATTGGCTCGTAAACATAGTACTTGTTGTACTAGTTCAGAGCGGTTTTATAGATTAGCTAATGAGTGTGCACAGGTCCTTAGTGAAATGGTCTTGTGCGGAGGTGGGTTTTATGTAAAACCTGGTGGCACTAGTAGTGGTGATTCAACAACTGCATACGCTAATAGTGTGTTTAATATATGTCAGGCCGTTAGCGCAAACATTAATACATTACTATCTATAGATGGTAATAAGGTGCATAATTTATATGTACGTGAATTGCAACATCGCCTCTATATGGGTATTTACCGTAGTACACATGTGGATGCTAATTTAGTTACAGAATATTATACTTACTTGCGTAAGCACTTTAG	Neoromicia cf. somalica	Somali Serotine	strain of Eidolon bat coronavirus
MT063679	TGAGGCTATTGCTATTACCAAGAGAGTGCATCCTAATCTGCCTTATCGTGTCAAAAAAATACAAAGTACTCAATTAGCACAGCAGTACTTCGATAGATTAAGGATGAACTTAGCTGCCATAGGACACAATCTTAAAGCAAATGAAATAATTGTCAGTAGTCATTTTTTCGTTTATTCAAAAAGAGTTTACTATGATGGATTAGTTCTATCCCAAGCATTAAAACCAATATCAAGAGCAGTTTTTTGGTCTGAAACGATCGTTGATGAAACTAGGTCCGCATGCAGTAATATTAGTACTGCCATAACAAAATCCATTGAGCAGGGATACTCTAGGTGGATTGGGTATGCTTTAAATATTCTCAAGGTGATTCAACAGCTTATCATCTCTATGAGATTCAC…	Mops midas	Midas Free-Tailed Bat	PREDICT_PMV-175
MT082293	TTTACCTAATATGATTCGCATGATTTCAGCCATGATACTTGGTTCTAAACATGTTACATGTTGTGATTCCTCAGATAAGTACTATCGTCTTTGTAATGAGTTGGCTCAAGTCTTGACAGAGGTTGTATACTCTAATGGTGGTTTCTATCTAAAACCTGGTGGTACAACATCAGGTGATGCAACTACAGCTTATGCTAACTCTGTTTTTAATATCTTTCAGGCTGTTAGCGCAAATATTAACAAGTTGCTTAGCATTGATAGCAATGTGTGTAATAATATTGGTGTTAAGAGTTTACAGCGTCAGTTATATGACAGTTGTTATAGATCTTCAACCGTGGATGATACATTCGTTGATAGCTATTATTGTTATCTTCGTAAGCATTTCTC	Rhinopoma hardwickii	Lesser Mouse-Tailed Bat	PREDICT_CoV-114
MT064130	CACACATTTATTGCCACTTCTTAGAAAGGGCCAACCTTGGACTGTTGTTCGCAAGCGCATTGTGCAAATGTGTTGTGACTATCTGGTTAACTTATCGGACATAATAATTTTTGTGTTATGGGCGGGTGGTTTGGAGTTGGCTACCATGAGATATTTTGCTAAAGTAGGACCAATTAAAACTTGTGACTGCGGCAAAGTGGCCACTTGTTACAATAGTGTGACTCATGCATATTACTGTTTCAAGCACGCTTTAGGGTGTGATTATTTGTACAACCCTTATGTCATT	Rhinopoma hardwickii	Lesser Mouse-Tailed Bat	PREDICT_CoV-114
MT064145	CACACATTTATTGCCACTTCTTAGAAAGGGCCAACCTTGGACTGTTGTTCGCAAGCGCATTGTGCAAATGTGTTGTGACTATCTGGTTAACTTATCGGACATAATAATTTTTGTGTTATGGGCCGGTGGTTTGGAGTTGACTACCATGAGATATTTTGTTAAAGTAGGACCAATTAAAACTTGTGACTGCGGCAAAGTGGCCACTTGTTACAATAGTGTGACTCATGCATATTACTGTTTCAAGCACGCTTTAGGGTGTGATTATTTGTACAACCCTTATGTCATT	Rhinopoma hardwickii	Lesser Mouse-Tailed Bat	PREDICT_CoV-114
MT064131	CACACATTTATTGCCACTTCTTAGAAAGGGCCAACCTTGGACTGTTGTTCGCAAGCGCATTGTGCAAATGTGTTGTGACTATCTGGTTAACTTATCGGACATAATAATTTTTGTGTTATGGGCCGGTGATTTGGAGTTAACTACCATGAGATATTTTGTTAAAGTAGGACCAATTAAAACTTGTGACTGCGACAAAGTGGCCACTTGTTACAATAGTGTGACTCATGCATATTACTGTTTCAAGCACGCTTTAGGGTGTGATTATTTGTACAACCCTTATGTCATT	Rhinopoma hardwickii	Lesser Mouse-Tailed Bat	PREDICT_CoV-114
MT082233	TTTACCTAATATGCTTCGCATGATTTCAGCCATGATACTTGGTTCTAAACATGTTACATGTTGTGATTCCTCAGATAAGTACTATCGTCTTTGTAATGAGTTGGCTCAAGTCTTGACAGAGGTTGTATACTCTAATGGTGGTTTCTATCTAAAACCTGGTGGTACAACATCAGGTGATGCAACTACAGCTTATGCTAACTCTGTTTTTAATATCTTTCAGGCTGTTAGCGCAAATATTAACAAGTTGCTTAGCATTGATAGCAATGTGTGTAATAATATTGGTGTTAAGAGTTTACAGCGTCAGTTATATGACAGTTGTTATAGATCTTCAACCGTGGATGATACATTCGTTGATAGCTATTATTGTTATCTTCGTAAGCATTTCTC	Rhinopoma hardwickii	Lesser Mouse-Tailed Bat	PREDICT_CoV-114
MT082234	CCGGGCTTTACCTAATATGATTCGCATGATTTCAGCCATGATACTTGGTTCTAAACATGTTACATGTTGTGATTCCTCAGATAAGTACTATCGTCTTTGTGATGAGTTGGCTCAAGTCTTGACAGAGGTTGTATACTCTAATGGTGGTTTCTATCTAAAACCTGGTGGTACAACATCAGGTGATGCAACTACAGCTTATGCTAACTCTGTTTTTAATATCTTTCAGGCTGTTAGCGCAAATATTAACAAGTTGCTTAGCATTGATAGCAATGTGTGTAATAATATTGGTGTTAAGAGTTTACAGCGTCAGTTATATGACAGTTGTTATAGATCTTCAACCGTGGATGATACATTCGTTGATAGCTATTATTGTTATCTTCGTAAGCATTTCTC	Rhinopoma hardwickii	Lesser Mouse-Tailed Bat	PREDICT_CoV-114
MT064132	CACACATTTATTGCCACTTCTTAGAAAGGGCCAACCTTGGACTGTTGTTCGCAAGCGCATTGTGCAAATGTGTTGTGACTATCTGGTTAACTTATCGGACATAATAATTTTTGTGTTATGGGCCGGTGGTTTGGAGCTGACTACCATGAGATATTTTGTTAAAGTAGGACCAATTAAAACTTGTGACTGCGGCAAAGTGGCCACTTGTTACAATAGTGTGACTCATGCATATTACTGTTTCAAGCACGCTTTAGGGTGTGATTATTTGTACAACCCTTATGTCATT	Rhinopoma hardwickii	Lesser Mouse-Tailed Bat	PREDICT_CoV-114
MT064133	CACACATTTATTGCCACTTCTTAGAAAGGGCCAACCTTGGACTGTTGTTCGCAAGCGCATTGTGCGAATGTGTTGTGACTATCTGGTTAACTTATCGGACATAATAATTTTTGTGTTATGGGCCGGTGGTTTGGAGTTAACTACCATGAGATATTTTGTTAAAGTAGGACCAGTTAAAACTTGTGACTGCGGCAAAGTGGCCACTTGTTACAATAGTGTGACTCATGCATATTACTGTTTCAAGCACGCTTTAGGGTGTGATTATTTGTACAACCCTTATGTCATT	Rhinopoma hardwickii	Lesser Mouse-Tailed Bat	PREDICT_CoV-114
MT064134	CACACATTTATTGCCACTTCTTAGAAAGGGCCAACCTTGGACTGTTGTTCGCAAGCGCATTGTGCAAATGTGTTGTGACTATCTGGTTAACTTATCGGACATAATAATTTTTGTGTTATGGGCCGGTGGTTTGGAGTTGACTACCATGAGATATTTTGTTAAAGTAGGACCAATTAAAACTTGTGACTGCGGCAAAGTGGCCACTTGTTACAATAGTATGACTCATGCATATTACTGTTTCAAGCACGCTTTAGGGTGTGATTATTTGTACAACCCTTATGTCATT	Rhinopoma hardwickii	Lesser Mouse-Tailed Bat	PREDICT_CoV-114
MT082235	CCGGGCTTTACCTAATATGATTCGCATGATTTCAGCCATGATACTTGGTTCTAAACATGTTACATGTTGTGATTCCTCAGATAAGTACTATCGTCTTTGTAATGAGTTGGCTCAAGTCTTGACAGAGGTTGTATACTCTAATGGTGGTTTCTATCTAAAACCTGGTGGTACAACATCAGGTGATGCAACTACAGCCTATGCTAACTCTGTTTTTAATATCTTTCAGGCTGTTAGCGCAAATATTAACAAGTTGCTTAGCATTGATAGCAATGTGTGTAATAATATTGGTGTTAAGAGTTTACAGCGTCAGTTATATGACAGTTGTTATAGATCTTCAACCGTGGATGATACATTCGTTGATAGCTATTATTGTTATCTTCGTAAGCATTTCTC	Rhinopoma hardwickii	Lesser Mouse-Tailed Bat	PREDICT_CoV-114
MT082236	TTTACCTAATATGATTCGCATGATTTCAGCCATGATACTTGGTTCTAAACATGTTACATGTTGTGATTCCTCAGATAAGTACTATCGTCTTTGTAATGAGTTGGCTCAAGTCTTGACAGAGGTTGTATACTCTAATGGTGGTTTCTATCTAAAACCTGGTGGTACAACATCAGGTGATGCAACTACAGCTTATGCTAACTCTGTTTTTAATATCTTTCAGGCTGTTAGCGCAAATATTAACAAGTTGCTTAGCATTGATAGCAATGTGTGTAATAATATTGGTGTTAAGAGTTTACAGCGTCAGTTATATGACAGTTGTTATAGATCTTCAACCGTGGATGATACATTCGTTGATAGCTATTATTGTTATCTTCGTAAGCATTTCTC	Rhinopoma hardwickii	Lesser Mouse-Tailed Bat	PREDICT_CoV-114
MT064135	CACACATTTATTGCCACTTCTTAGAAAGGGCCAACCTTGGACTGTTGTTCGCAAGCGCATTGTGCAAATGTGTTGTGACTATCTGGTTAACTTATCAGACATAATAATTTTTGTGTTATGGGCCGGTGGTTTGGAGTTGACTACCATGAGATATTTTGTTAAAGTAGGACCAATTAAAACTTGTGACTGCGGCAAAGTGGCCACTTGTTACAATAGTGTAACTCATGCATATTACTGTTTCAAGCACGCTTTAGGGTGTGATTATTTGTACAACCCTTATGTCATT	Rhinopoma hardwickii	Lesser Mouse-Tailed Bat	PREDICT_CoV-114
MT064136	CACACATTTATTGCCACTTCTTAGAAAGGGCCAACCTTGGACTGTTGTTCGCAAGCGCATTGTGCAAATGTGTTGTGACTATCTGGTTAACTTATCGGACATAATAATTTTTGTGTTATGGGCCGGTGGTTTGGAGTCGACTACCATGAGATATTTTGTTAAAGTAGGACCAATTAAAACTTGTGACTGCGGCAAAGTGGCCACTTGTTACAATAGTGTGACTCATGCATATTACTGTTTCAAGCACGCTTTAGGGTGTGATTATTTGTACAACCCTTATGTCATT	Rhinopoma hardwickii	Lesser Mouse-Tailed Bat	PREDICT_CoV-114
MT082237	TTTACCTAATATGATTCGCATGATTTCAGCCGTGATACTTGGTTCTAAACATGTTACATGTTGTGATTCCTCAGATAAGTACTATCGTCTTTGTAATGAGTTGGCTCAAGTCTTGACAGGGGTTGTATACTCTAATGGTGGTTTCTATCTAAAACCTGGTGGTACAACATCAGGTGATGCAACTACAGCTTATGCTAACTCTGTTTTTAATATCTTTCAGGCTGTTAGCGCAAATATTAACAAGTTGCTTAGCATTGATAGCAATGTGTGTAATAATATTGGTGTTAAGAGTTTACAGCGTCAGTTATATGACAGTTGTTATAGATCTTCAACCGTGGATGATACATTCGTTGATAGCTATTATTGTTATCTTCGTAAGCATTTCTC	Rhinopoma hardwickii	Lesser Mouse-Tailed Bat	PREDICT_CoV-114
MT082238	TTTACCTAATATGATTCGCATGATTTCAGCCATGATACTTGGTTCTAAACATGTTACATGTTGTGATTCCTCAGATAAGTACTATCGTCTTTGTAATGAGTTGGCTCAAGTCTTGACAGAGGTTGTATACTCTAATGGTGGTTTCTATCTAAAACCTGGTGGTACAACATCAGGTGATGCAACTACAGCTTATGCTAACTCTGTTTTTAATATCTTTCAGGCTGTTAGCGCAAATATTAACAAGTTGCTTAGCATTGATAGCAATGTGTGTAATAATATTGGTGTTAAGAGTTTACAGCGTCAGTTATATGACAGTTGTTATAGATCTTCAACCGTGGATGATACATTCGTTGATAGCTATTATTGTTATCTTCGTAAGCATTTCTC	Rhinopoma hardwickii	Lesser Mouse-Tailed Bat	PREDICT_CoV-114
MT064137	CACACATTTATTGCCACTTCTTAGAAAGGGCCAACCTTGGACTGTTGTTCGCAAGCGCATTGTGCAAATGTGTTGTGACTATCTGGTTAACTTATCGGACATAATAATTTTTGTGTTATGGGCCGGTGGTTTGGAGTTGGCTACCATGAGATATTTTGTTAAAGTAGGACCAATTAAAACTTGTGACTGCGGCAAAGTGGCCACTTGTTACAATAGTGTGACTCATGCATATTACTGTTTCAAGCACGCTTTAGGGTGTGATTATTTGTACAACCCTTATGTCATT	Rhinopoma hardwickii	Lesser Mouse-Tailed Bat	PREDICT_CoV-114
MT064138	CACACATTTATTGCCACTTCTTAGAAAGGGCCAACCTTGGACTGTTGTTCGCAAGCGCATTGTGCAAATGTGTTGTGACTATCTGGTTAACTTATCGGACATAATAATTTTTGTGTTATGGGCCGGTGGTTTGGAGTTGACTACCATGAGATATTTTGTTAAAGTAGGACCAATTAAAACTTGTGACTGCGGCAAAGTGGCCACTTGTTACAATAGTGTAACTCATGCATATTACTGTTTCAAGCACGCTTTAGGGTGTGATTATTTGTACAACCCTTATGTCATT	Rhinopoma hardwickii	Lesser Mouse-Tailed Bat	PREDICT_CoV-114
MT064139	CACACATTTATTGCCACTTCTTAGAAAGGGCCAACCTTGGACTGTTGTTCGCAAGCGCATTGTGCAAATGTGTTGTGACTATCTGGTTAACTTATCGGACATAATAATTTTTGTGTTATGGGCCGGTGGTTTGGAGTTGGCTACCATGAGATATTTTGTTAAAGTAGGACCAATTAAAACTTGTGACTGCGGCAAAGTGGCCACTTGTTACAATAGTGTGACTCATGCATATTACTGTTTCAAGCACGCTTTAGGGTGTGATTATTTGTACAACCCTTATGTCATT	Rhinopoma hardwickii	Lesser Mouse-Tailed Bat	PREDICT_CoV-114
MT082239	TTTACCTAATATGATTCGCATGATTTCAGCCATGATACTTGGTTCTAAACATGTTACATGTTGTGATTCCTCAGATAAGTACTATCGTCTTTGTAATGAGTTGGCTCAAGTCTTGACAGAGGTTGTATACTCTAATGGTGGTTTCTATCTAAAACCTGGTGGTACAACATCAGGTGATGCAACTACAGCTTATGCTAACTCTGTTTTTAATATCTTTCAGGCTGTTAGCGCAAATATTAACAAGTTGCTTAGCATTGATAGCAATGTGTGTAATAATATTGGTGTTAAGAGTTTACAGCGTCAGTTATATGACAGTTGTTATAGATCTTCAACCGTGGATGATACATTCGTTGATAGCTATTATTGTTATCTTCGTAAGCATTTCTC	Rhinopoma hardwickii	Lesser Mouse-Tailed Bat	PREDICT_CoV-114
MT082240	CCGGGCTTTACCTAATATGATTCGCATGATTTCAGCCATGATACTTGGTTCTAAACATGTTACATGTTGTGATTCCTCAGATAAGTACTATCGTCTTTGTAATGAGTTGGCTCAAGTCTTGACAGAGGTTGTATACTCTAATGGTGGTTTCTATCTAAAACCTGGTGGTACAACATCAGGTGATGCAACTACAGCTTATGCTAACTCTGTTTTTAATATCTTTCAGGCTGTTAGCGCAAATATTAACAAGTTGCTTAGCATTGATAGCAATGTGTGTAATAATATTGGTGTTAAGAGTTTACAGCGTCAGTTATATGACAGTTGTTATAGATCTTCAACCGTGGATGATACATTCGTTGATAGCTATTATTGTTATCTTCGTAAGCATTTCTC	Rhinopoma hardwickii	Lesser Mouse-Tailed Bat	PREDICT_CoV-114
MT064140	CACACATTTATTGCCACTTCTTAGAAAGGGCCAACCTTGGACTGTTGTTCGCAAGCGCATTGTGCAAATGTGTTGTGACTATCTGGTTAACTTATCGGACATAATAATTTTTGTGTTATGGGCCGGTGGTTTGGAGTTGACTACCATGAGATATTTTGTTAAAGTAGGACCAATTAAAACTTGTGACTGCGGCAAAGTGGCCACTTGTTACAATAGTGTGACACATGCATATTACTGTTTCAAGCACGCTTTAGGGTGTGATTATTTGTACAACCCTTATGTCATT	Rhinopoma hardwickii	Lesser Mouse-Tailed Bat	PREDICT_CoV-114
MT064141	CACACATTTATTGCCACTTCTTAGAAAGGGCCAACCTTGGACTGTTGTTCGCAAGCGCATTGTGCAAACGTGTTGTGACTATCTGGTTAACTTATCGGACATAATAATTTTTGTGTTATGGGCCGGTGGTTTGGAGTTGGCTACCATGAGATATTTTGTTAAAGTAGGACCAATTAAAACTTGTGACTGCGGCAAAGTGGCCACTTGTTACAATAGTGTGACTCATGCATATTACTGTTTCAAGCACGCTTTAGGGTGTGATTATTTGTACAACCCTTATGTCATT	Rhinopoma hardwickii	Lesser Mouse-Tailed Bat	PREDICT_CoV-114
MT064142	CACACATTTATTGCCACTTCTTAGAAAGGGCCAACCTTGGACTGTTGTTCGCAAGCGCATTGTGCAAATGTGTTGTGACTATCTGGTTAACTTATCGGACATAATAATTTTTGTGTTATGGGCCGGTGGTTTGGAGTTGACTACCATGAGATATTTTGTTAAAATAGGACCAATTAAAACTTGTGACTGCGGCAAAGTGGCCACTTGTTACAATAGTGTGACTCATGCATATTACTGTTTCAAGCACGCTTTAGGGTGTGATTATTTGTACAACCCTTATGTCATT	Rhinopoma hardwickii	Lesser Mouse-Tailed Bat	PREDICT_CoV-114
MT082241	TTTACCTAATATGATTCGCATGATTTCAGCCATGATACTTGGTTCTAAACATGTTACATGTTGTGACTCCTCAGATAAGTACTATCGTCTTTGTAATGAGTTGGCTCAAGTTTTGACAGAGGTTGTATACTCTAATGGTGGTTTTTACTTAAAACCTGGTGGTACAACATCAGGTGATGCCACTACAGCTTATGCCAACTCTGTTTTCAACATCTTTCAGGCTGTTAGCGCAAATATCAACAAGTTGCTTAGCATTGATAGCAATGTTTGTAATAATATTGGTGTTAAGAGTTTACAGCGTCAGTTATATGACAGTTGTTATAGATCTTCAACCGTGGATGATACATTCGTTGATAGCTATTATTGTTATCTTCGTAAGCATTTCTC	Rhinopoma hardwickii	Lesser Mouse-Tailed Bat	PREDICT_CoV-114
MT064143	CACACATTTATTGCCACTTCTTAGAAAGGGCCAACCTTGGACTGTTGTTCGCAAGCGCATTGTGCAAATGTGTTGTGACTATCTGGTTAACTTATCGGACATAATAATTTTTGTGTTATGGGCCGGTGGTTTGGAGTTGGCTACCATGAGATATTTTGTTAAAGTAGGACCAATTAAAACTTGTGACTGCGGCAAAGTGGCCACTTGTTGCAATAGTGTGACTCATGCATATTACTGTTTCAAGCACGCTTTAGGGTGTGATTATTTGTACAACCCTTATGTCATT	Rhinopoma hardwickii	Lesser Mouse-Tailed Bat	PREDICT_CoV-114
MT064146	CACACATTTATTGCCACTTCTTAGAAAGGGCCAACCTTGGACTGTTGTTCGCAAGCGCATTGTGCAAATGTGTTGTGACTATCTGGTTAACTTATCGGACATAATAATTTTTGTGTTATGGGCCGGTGGTTTGGAGTTGACTACCATGAGATATTTTGTTAAAGTAGGACCAATTAAAACTTGTGACTGCGGCAAAGTGGCCACTTGTTACAATAGTGTAACTCATGCATATTACTGTTTCAAGCACGCTTTAGGGTGTGATTATTTGTACAACCCTTATGTCATT	Rhinopoma hardwickii	Lesser Mouse-Tailed Bat	PREDICT_CoV-114
MT064147	CACACATTTATTGCCACTTCTTAGAAAGGGCCAACCTTGGACTGTTGTTCGCAAGCGCATTGTGCAAATGTGTTGTGACTATCTGGTTAACTTATCGGACATAATAATTTTTGTGTTATGGGCCGGTGGTTTGGAGTCGACTACCATGAGATATTTTGTTAAAGTAGGACCAATTAAAACTTGTGACTGCGGCAAAGTGGCCACTTGTTACAATAGTGTGACTCATGCATATTACTGTTTCAAGCACGCTTTAGGGTGTGATTATTTGTACAACCCTTATGTCATT	Rhinopoma hardwickii	Lesser Mouse-Tailed Bat	PREDICT_CoV-114
MT082242	TTTACCTAATACGATTCGCATGATTTCAGCCATGATACTTGGTTCTAAACATGTTACATGTTGTGATTCCTCAGATAAGTACTATCGTCTTTGTAATGAGTTGGCTCAAGTCTTGACAGAGGTTGTATACTCTAATGGTGGTTTCTATCTAAAACCTGGTGGTACAACATCAGGTGATGCAACTACAGCTTATGCTAACTCTGTTTTTAATATCTTTCAGGCTGTTAGCGCAAATATTAACAAGTTGCTTAGCATTGATAGCAATGTGTGTAATAATATTGGTGTTAAGAGTTTACAGCGTCAGTTATATGACAGTTGTTATAGATCTTCAACCGTGGATGATACATTCGTTGATAGCTATTATTGTTATCTTCGTAAGCATTTCTC	Rhinopoma hardwickii	Lesser Mouse-Tailed Bat	PREDICT_CoV-114
MT082243	TTTACCTAATATGATTCGCATGATTTCAGCCATGATACTTGGTTCTAAACATGTTACATGTTGTGATTCCTCAGATAAGTACTATCGTCTTTGTAATGAGTTGGCTCAAGTCTTGACAGAGGTTGTATACTCTAATGGTGGTTTCTATCTAAAACCTGGTGGTACAACATCAGGTGATGCCACTACAGCTTATGCCAACTCTGTTTTTAATATCTTTCAGGCTGTTAGCGCAAATATTAACAAGTTGCTTAGCATTGATAGCAATGTGTGTAATAATATTGGTGTTAAGAGTTTACAGCGTCAGTTATATGACAGTTGTTATAGATCTTCAACCGTGGATGATACATTCGTTGATAGCTATTATTGTTATCTTCGTAAGCATTTCTC	Rhinopoma hardwickii	Lesser Mouse-Tailed Bat	PREDICT_CoV-114
MT064148	CACACATTTATTGCCACTTCTTAGAAAGGGCCAACCTTGGACTGTTGTTCGCAAGCGCATTGTGCAAATGTGTTGTGACTATCTGGTTAACTTATCGGACATAATAATTTTTGTGTTATGGGCCGGTGGTTTGGAGTTGGCTACCATGAGATATTTTGTTAAAGTAGGACCAATTAAAACTTGTGACTGCGGCAAAGTGGCCACTTGTTACAATAGTGTGACTCATGCATATTACTGTTTCAAGCACGCTTTAGGGTGTGATTATTTGTACAACCCTTATGTCATT	Rhinopoma hardwickii	Lesser Mouse-Tailed Bat	PREDICT_CoV-114
MT064149	CACACATTTATTGCCACTTCTTAGAAAGGGCCAACCTTGGACTGTTGTTCGCAAGCGCATTGTGCAAATGTGTTGTGACTATCTGGTTAACTTATCGGACATAATAATTTTTGTGTTATGGGCCGGTGGTTTGGAGTCGACTACCATGAGATATTTTGTTAAAGTAGGACCAATTAAAACTTGTGACTGCGGCAAAGTGGCCACTTGTTACAATAGTGTGACTCATGCATATTACTGTTTCAAGCACGCTTTAGGGTGTGATTATTTGTACAACCCTTATGTCATT	Rhinopoma hardwickii	Lesser Mouse-Tailed Bat	PREDICT_CoV-114
MT064150	CACACATTTATTGCCACTTCTTAGAAAGGGCCAACCTTGGACTGTTGTTCGCAAGCGCATTGTGCAAATGTGTTGTGACTATCTGGTTAACTTATCGGACATAATAATTTTTGTGTTATGGGCCGGTGGTTTGGAGCTGACTACCATGAGATATTTTGTTAAAGTAGGACCAATTAAAACTTGTGACTGCGGCAAAGTGGCCACTTGTTACAATAGTGTGACTCATGCATATTACTGTTTCAAGCACGCTTTAGGGTGTGATTATTTGTACAACCCTTATGTCATT	Rhinopoma hardwickii	Lesser Mouse-Tailed Bat	PREDICT_CoV-114
MT082244	TTTACCTAATATGATTCGCATGATTTCAGCCATGATACTTGGTTCTAAACATGTTACATGTTGTGATTCCTCAGATAAGTACTATCGTCTTTGTAATGAGTTGGCTCAAGTCTTGACAGAGGTTGTATACTCTAATGGTGGTTTCTATCTAAAACCTGGTGGTACAACATCAGGTGATGCAACTACAGCTTATGCTAACTCTGTTTTTAATATCTTTCAGGCTGTTAGCGCAAATATTAACAAGTTGCTTAGCATTGATAGCAATGTGTGTAATAATATTGGTGTTAAGAGTTTACAGCGTCAGTTATATGACAGTTGTTATAGATCTTCAACCGTGGATGATACATTCGTTGATAGCTATTATTGTTATCTTCGTAAGCATTTCTC	Rhinopoma hardwickii	Lesser Mouse-Tailed Bat	PREDICT_CoV-114
MT082245	TTTACCTAATATGATTCGCATGATTTCAGCCATGATACTTGGTTCTAAACATGTTACATGTTGTGATTCCTCAGATAAGTACTATCGTCTTTGTAATGAGTTGGCTCAAGTCTTGACAGAGGTTGTATACTCTAATGGTGGTTTCTATCTAAAACCTGGTGGTACAACATCAGGTGATGCAACTACAGCTTATGCTAACTCTGTTTTTAATATCTTTCAGGCTGTTAGCGCAAATATTAACAAGTTGCTTAGCATTGATAGCAATGTGTGTAATAATATTGGTGTTAAGAGTTTACAGCGTCAGTTATATGACAGTTGTTATAGATCTTCAACCGTGGATGATACATTCGTTGATAGCTATTATTGTTATCTTCGTAAGCATTTCTC	Rhinopoma hardwickii	Lesser Mouse-Tailed Bat	PREDICT_CoV-114
MT082246	TTTACCTAATATGATTCGCATGATTTCAGCCATGATACTTGGTTCTAAACATGTTACATGTTGTGATTCCTCAGATAAGTACTATCGTCTTTGTAATGAGTTGGCTCAAGTCTTGACAGAGGTTGTATACTCTAATGGTGGTTTCTATCTAAAACCTGGTGGTACAACATCAGGTGATGCCACTACAGCTTATGCCAACTCTGTTTTTAATATCTTTCAGGCTGTTAGCGCAAATATTAACAAGTTGCTTAGCATTGATAGCAATGTGTGTAATAATATTGGTGTTAAGAGTTTACAGCGTCAGTTATATGACAGTTGTTATAGATCTTCAACCGTGGATGATACATTCGTTGATAGCTATTATTGTTATCTTCGTAAGCATTTCTC	Rhinopoma hardwickii	Lesser Mouse-Tailed Bat	PREDICT_CoV-114
MT082247	TTTACCTAATATGATTCGCATGATTTCAGCCATGATACTTGGTTCTAAACATGTTACATGTTGTGATTCCTCAGATAAGTACTATCGTCTTTGTAATGAGTTGGCTCAAGTCTTGACAGAGGTTGTATACTCTAATGGTGGTTTCTATCTAAAACCTGGTGGTACAACATCAGGTGATGCCACTACAGCTTATGCCAACTCTGTTTTTAATATCTTTCAGGCTGTTAGCGCAAATATTAACAAGTTGCTTAGCATTGATAGCAATGTGTGTAATAATATTGGTGTTAAGAGTTTACAGCGTCAGTTATATGACAGTTGTTATAGATCTTCAACCGTGGATGATACATTCGTTGATAGCTATTATTGTTATCTTCGTAAGCATTTCTC	Rhinopoma hardwickii	Lesser Mouse-Tailed Bat	PREDICT_CoV-114
MT064151	CACACATTTATTGCCACTTCTTAGAAAGGGCCAACCTTGGACTGTTGTTCGCAAGCGCATTGTGCAAATGTGTTGTGACTATCTGGTTAACTTATCGGACATAATAATTTTTGTGTTATGGGCCGGTGGTTTGGAGTTGACTACCATGAGATATTTTGTTGAAGTAGGACCAATTAAAACTTGTGACTGCGGCAAAGTGGCCACTTGTTACAATAGTGTGACTCATGCATATTACTGTTTCAAGCACGCTTTAGGGTGTGATTATTTGTACAACCCTTATGTCATT	Rhinopoma hardwickii	Lesser Mouse-Tailed Bat	PREDICT_CoV-114
MT064152	CACACATTTATTGCCACTTCTTAGAAAGGGCCAACCTTGGACTGTTGTTCGCAAGCGCATTGTGCAAATGTGTTGTGACTATCTGGTTAACTTATCGGACATAATAATTTTTGTGTTATGGGCCGGTGGTTTGGAGTTGGCTACCATGAGATATTTTGTTAAAGTAGGACCAATTAAAACTTGTGACTGCGGCAAAGTGGCCACTTGTTACAATAGTGTGACTCATGCATATTACTGTTTCAAGCACGCTTTAGGGTGTGATTATTTGTACAACCCTTATGTCATT	Rhinopoma hardwickii	Lesser Mouse-Tailed Bat	PREDICT_CoV-114
MT064153	CACACATTTATTGCCACTTCTTAGAAAGGGCCAACCTTGGACTGTTGTTCGCAAGCGCATTGTGCAAATGTGTTGTGACTATCTGGTTAACTTATCGGACATAATAATTTTTGTGTTATGGGCCGGTGGTTTGGAGTCGACTACCATGAGATATTTTGTTAAAGTAGGACCAATTAAAACTTGTGACTGCGGCAAAGTGGCCACTTGTTACAATAGTGTGACTCATGCATATTACTGTTTCAAGCACGCTTTAGGGTGTGATTATTTGTACAACCCTTATGTCATT	Rhinopoma hardwickii	Lesser Mouse-Tailed Bat	PREDICT_CoV-114
MT064154	CACACATTTATTGCCACTTCTTAGAAAGGGCCAACCTTGGACTGTTGTTCGCAAGCGCATTGTGCAAATGTGTTGTGACTATCTGGTTAACTTATCGGACATAATAATTTTTGTGTTATGGGCCGGTGGTTTGGAGTTGACTACCATGAGATATTTTGTCAAAGTAGGACCAATTAAAACTTGTGACTGCGGCAAAGTGGCCACTTGTTACAATAGTGTGACTCATGCATATTACTGTTTCAAGCACGCTTTAGGGTGTGATTATTTGTACAACCCTTATGTCATT	Rhinopoma hardwickii	Lesser Mouse-Tailed Bat	PREDICT_CoV-114
MT082248	TTTACCTAATATGATTCGCATGATTTCAGCCATGATACTTGGTTCTAAACATGTTACATGTTGTGACTCCTCAGATAAGTACTATCGTCTTTGTAATGAGTTGGCTCAAGTTTTGACAGAGGTTGTATACTCTAATGGTGGTTTTTACTTAAAACCTGGTGGTACAACATCAGGTGATGCCACTACAGCTTATGCCAACTCTGTTTTCAACATCTTTCAGGCTGTTAGCGCAAATATCAACAAGTTGCTTAGCATTGATAGCAATGTTTGTAATAATATTGGTGTTAAGAGTTTACAGCGTCAGTTATATGACAGTTGTTATAGATCTTCAACCGTGGATGATACATTCGTTGATAGCTATTATTGTTATCTTCGTAAGCATTTCTC	Rhinopoma hardwickii	Lesser Mouse-Tailed Bat	PREDICT_CoV-114
MT082249	CCGGGCTTTACCTAATATGATTCGCATGATTTCAGCCATGATACTTGGTTCTAAACATGTTACATGTTGTGATTCCTCAGATAAGTACTATCGTCTTTGTAATGAGTTGGCTCAAGTCTTGACAGAGGTTGTATACTCTAATGGTGGTTTCTATCTAAAACCTGGTGGTACAACATCAGGTGATGCAACTACAGCTTATGCTAACTCTGTTTTTAATATCTTTCAGGCTGTTAGCGCAAATATTAACAAGTTGCTTAGCATTGATAGCAATGTGTGTAATAATATTGGTGTTAAGAGTTTACAGCGTCAGTTATATGACAGTTGTTATAGATCTTCAACCGTGGATGATACATTCGTTGATAGCTATTATTGTTATCTTCGTAAGCATTTCTC	Rhinopoma hardwickii	Lesser Mouse-Tailed Bat	PREDICT_CoV-114
MT064155	CACACATTTATTGCCACTTCTTAGAAAGGGCCAACCTTGGACTGTTGTTCGCAAGCGCGTTGTGCAAATGTGTTGTGACTATCTGGTTAACTTATCGGACATAATAATTTTTGTGTTATGGGCCGGTGGTTTGGAGCTGACTACCATGAGATATTTTGTTAAAGTAGGACCAATTAAAACTTGTGACTGCGGCAAAGTGGCCACTTGTTACAATAGTGTGACTCATGCATATTACTGTTTCAAGCACGCTTTAGGGTGTGATTATTTGTACAACCCTTATGTCATT	Rhinopoma hardwickii	Lesser Mouse-Tailed Bat	PREDICT_CoV-114
MT063680	TGAGGCTATTGCTATTACCAAGAGAGTGCATCCTAATCTGCCTTATCGTGTCAAAAAAATACAAAGTACTCAATTAGCACAGCAGTACTTCAATAGATTAAGGATGAACTTAGCTGCCATAGGACACAATCTTAAAGCAAATGAAACAATTGTCAGTAGTCATTTTTTCGTTTATTCAAAAAGAGTTTACTATGATGGATTAGTCCTATCCCAAGCATTAAAACCAATATCAAAAGCAGTTTTTTGGTCTGAAACGATCGTTGATGAAACTAGATCCGCATGCAGTAATATTAGTACTGCCATAACAAAATCCATTGAGCAGGGATACTCTAGGTGGATTGGGTATGCTTTAAATATTCTCAAGGTGATTCAACAGCTTATCATCTCTATGAGATTCGC…	Mops midas	Midas Free-Tailed Bat	PREDICT_PMV-175
MT063681	TGAGGCTATTGCTATTACCAAGAGAGTGCATCCTAATCTGCCTTATCGTGTCAAAAAAATACAAAGTACTCAATTAGCACAGCAGTACTTCAATAGATTAAGGATGAACTTAGCTGCCATAGGACACAATCTTAAAGCAAATGAAACAATTGTCAGTAGTCATTTTTTCGTTTATTCAAAAAGAGTTTACTATGATGGATTAGTTCTATCCCAAGCATTAAAACCAATATCAAGAGCAGTTTTTTGGTCTGAAACGATCGTTGATGAAACTAGGTCCGCATGCAGTAATATTAGTACTGCCATAACAAAATCCATTGAGCAGGGATACTCTAGGTGGATTGGGTATGCTTTAAATATTCTCAAGGTGATTCAACAGCTTATCATCTCTATGAGATTCAC…	Mops midas	Midas Free-Tailed Bat	PREDICT_PMV-175
MT064156	CACACATTTATTGCCACTTCTTAGAAAGGGCCAACCTTGGACTGTTGTTCGCAAGCGCATTGTGCAAATGTGTTGTGACTATCTGGTTAACTTATCGGACATAATAATTTTTGTGTTATGGGCCGGTGGTTTGGAGTCGACTACCATGAGATATTTTGTTAAAGTAGGACCAATTAAAACTTGTGACTGCGGCAAAGTGGCCACTTGTTACAATAGTGTGACTCATGCATATTACTGTTTCAAGCACGCTTTAGGGTGTGATTATTTGTACAACCCTTATGTCATT	Mops midas	Midas Free-Tailed Bat	PREDICT_CoV-114
MT064157	CACACATTTATTGCCACTTCTTAGAAAGGGCCAACCTTGGACTGTTGTTCGCAAGCGCATTGTGCAAATGTGTTGTGACTATCTGGTTAACTTATCGGACATAATAATTTTTGTGTTATGGGCCGGTGGTTTGGAGTTGGCTACCATGAGATATTTTGTTAAAGTAGGACCAATTAAAACTTGTGACTGCGGCAAAGTGGCCACTTGTTACAATAGTGTGACTCATGCATATTACTGTTTCAAGCACGCTTTAGGGTGTGATTATTTGTACAACCCTTATGTCATT	Mops midas	Midas Free-Tailed Bat	PREDICT_CoV-114
MT064158	CACACATTTATTGCCACTTCTTAGAAAGGGCCAACCTTGGACTGTTGTTCGCAAGCGCATTGTGCAAACGTGTTGTGACTATCTGGTTAACTTATCGGACATAATAATTTTTGTGTTATGGGCCGGTGGTTTGGAGTTGGCTACCATGAGATATTTTGTTAAAGTAGGACCAATTAAAACTTGTGACTGCGGCAAAGTGGCCACTTGTTACAATAGTGTGACTCATGCATATTACTGTTTCAAGCACGCTTTAGGGTGTGATTATTTGTACAACCCTTATGTCATT	Mops midas	Midas Free-Tailed Bat	PREDICT_CoV-114
MT063682	TGAGGCTATTGCTATTACCAAGAGAGTGCATCCTAAYCTGCCTTATCGTGTCAAAAAAATACAAAGTACTCAATTAGCACAGCAGTACTTCAATAGATTAAGGATGAACTTAGCTGCCATAGGACACAATCTTAAAGCAAATGAAACAATTGTCAGTAGTCATTTTTTCGTTTATTCAAAAAGAGTTTACTATGATGGATTAGTTCTATCCCAAGCATTAAAACCAATATCAAGAGCAGTTTTTTGGTCTGAAACGATAGTTGATGAAACTAGATCCGCATGCAGTAATATTAGTACTGCCATAACAAAATCCATTGAGCAGGGATACTCTAGGTGGATTGGGTATGCTTTAAATATTCTCAAGGTGATTCAACAGCTTATCATCTCTATGAGATTCAC…	Mops midas	Midas Free-Tailed Bat	PREDICT_PMV-175
MT063683	TGAGGCTATTGCTATTACCAAGAGAGTGCATCCTAATCTGCCTTATCGTGTCAAAAAAATACAAAGTACTCAATTAGCACAGCAGTACTTCAATAGATTAAGGATGAACTTAGCTGCCATAGGACACAATCTTAAAGCAAATGAAACAATTGTCAGTAGTCATTTTTTCGTTTATTCAAAAAGAGTTTACTRTGATGGATTAGTTCTATCCCAAGCATTAAAACCAATATCAAGAGCAGTTTTTTGGTCTGAAACGATCGTTGATGAAACTAGGTCCGCATGCAGTAATATTAGTACTGCCATAACAAAATCCATTGAGCAGGGATACTCTAGGTGGATTGGGTATGCTTTAAATATTCTCAAGGTGATTCAACAGCTTATCATCTCTATGAGATTCAC…	Mops midas	Midas Free-Tailed Bat	PREDICT_PMV-175
MT064159	CACACATTTATTGCCACTTCTTAGAAAGGGCCAACCTTGGACTGTTGTTCGCAAGCGCATTGTGCAAATGTGTTGTGACTATCTGGTTAACTTAACGGACATAATAATTTTTGTGTTATGGGCCGGTGGTTTGGAGTTGACTACCATGAGATATTTTGTTGAAGTAGGACCAATTAAAACTTGTGACTGCGGCAAAGTGGCCACTTGTTACAATAGTGTGACTCATGCATATTACTGTTTCAAGCACGCTTTAGGGTGTGATTATTTGTACAACCCTTATGTCATT	Mops midas	Midas Free-Tailed Bat	PREDICT_CoV-114
MT064160	CACACATTTATTGCCACTTCTTAGAAAGGGCCAACCTTGGACTGTTGTTCGCAAGCGCATTGTGCAAATGTGTTGTGACTATCTGGTTAACTTATCGGACATAATAATTTTTGTGTTATGGGCCGGTGGTTTGGAGTTGACTACCATGAGATATTTTGTTAAAGTAGGACCAATTAAAACTTGTGACTGCGGCAAAGTGGCCACTTGTTACAATAGTGTGACTCATGCATATTACTGTTTCAAGCACGCTTTAGGGTGTGATTATTTGTACAACCCTTATGTCATT	Mops midas	Midas Free-Tailed Bat	PREDICT_CoV-114
MT082250	TTTACCTAATATGATTCGCATGATTTCAGCCACGATACTTGGTTCTAAACATGTTACATGTTGTGATTCCTCAGATAAGTACTATCGTCTTTGTAATGAGTTGGCTCAAGTCTTGACAGAGGTTGTATACTCTAATGGTGGTTTCTATCTAAAACCTGGTGGTACAACATCAGGTGATGCAACTACAGCTTATGCTAACTCTGTTTTTAATATCTTTCAGGCTGTTAGCGCAAATATTAACAAGTTGCTTAGCATTGATAGCAATGTGTGTAATAATATTGGTGTTAAGAGTTTACAGCGTCAGTTATATGACAGTTGTTATAGATCTTCAACCGTGGATGATACATTCGTTGATAGCTATTATTGTTATCTTCGTAAGCATTTCTC	Mops midas	Midas Free-Tailed Bat	PREDICT_CoV-114
MT064161	CACACATTTATTGCCACTTCTTAGAAAGGGCCAACCTTGGACTGTTGTTCGCAAGCGCATTGTGCAAATGTGTTGTGACTATCTGGTTAACTTATCGGACATAATAATTTTTGTGTTATGGGCCGGTGGTTTGGAGTTAACTACCATGAGATATTTTGTTAAAGTAGGACCAATTAAAACTTGTGACTGCGGCAAAGTGGCCACTTGTTACAATAGTGTGACTCATGCATATTACTGTTTCAAGCACGCTTTAGGGTGTGATTATTTGTACAACCCTTATGTCATT	Rhinopoma hardwickii	Lesser Mouse-Tailed Bat	PREDICT_CoV-114
MT064162	CACACATTTATTGCCACTTCTTAGAAAGGGCCAACCTTGGACTGTTGTTCGCAAGCGCATTGTGCAAATGTGTTGTGACTATCTGGTTAACTTATCGGACATAATAATTTTTGTGTTATGGGCCGGTGGCTTGGAGTTGGCTACCATGAGATATTTTGTTAAAGTAGGACCAATTAAAACTTGTGACTGCGGCAAAGTGGCCACTTGTTACAATAGTGTGACTCATGCATATTACTGTTTCAAGCACGCTTTAGGGTGTGATTATTTGTACAACCCTTATGTCATT	Rhinopoma hardwickii	Lesser Mouse-Tailed Bat	PREDICT_CoV-114
MT064163	CACACATTTATTGCCACTTCTTAGAAAGGGCCAACCTTGGACTGTTGTTCGCAAGCGCATTGTGCAAATGTGTTGTGACTATCTGGTTAACTTATCGGACATAATAATTTTTGTGTTATGGGCCGGTGGTTTGGAGTTGACTACCATGAGATATTTTGTTAAAGCAGGACCAATTAAAACTTGTGACTGCGGCAAAGTGGCCACTTGTTACAATAGTGTGACTCATGCATATTACTGTTTCAAGCACGCTTTAGGGTGTGATTATTTGTACAACCCTTATGTCATT	Rhinopoma hardwickii	Lesser Mouse-Tailed Bat	PREDICT_CoV-114
MT082251	TTTACCTAATATGATTCGCATGATTTCAGCCATGATACTTGGTTCTAAACATGTTACATGTTGTGATTCCTCAGATAAGTACTATCGTCTTTGTAATGAGTTGGCTCAAGTCTTGACAGAGGTTGTATACTCTAATGGTGGTTTCTATCTAAAACCTGGTGGTACAACATCAGGTGATGCAACTACAGCTTATGCTAACTCTGTTTTTAATATCTTTCAGGCTGTTAGCGCAAATATTAACAAGTTGCTTAGCATTGATAGCAATGTGTGTAATAATATTGGTGTTAAGAGTTTACAGCGTCAGTTATATGACAGTTGTTATAGATCTTCAACCGTGGATGATACATTCGTTGATAGCTATTATTGTTATCTTCGTAAGCATTTCTC	Rhinopoma hardwickii	Lesser Mouse-Tailed Bat	PREDICT_CoV-114
MT082252	TTTACCTAACATGATTCGCATGATTTCAGCCATGATACTTGGTTCTAAACATGTTACATGTTGTGATTCCTCAGATAAGTACTATCGTCTTTGTAATGAGTTGGCTCAAGTCTTGACAGAGGTTGTATACTCTAATGGTGGTTTCTATCTAAAACCTGGTGGTACAACATCAGGTGATGCAACTACAGCTTATGCTAACTCTGTTTTTAATATCTTTCAGGCTGTTAGCGCAAATATTAACAAGTTGCTTAGCATTGATAGCAATGTGTGTAATAATATTGGTGTTAAGAGTTTACAGCGTCAGTTATATGACAGTTGTTATAGATCTTCAACCGTGGATGATACATTCGTTGATAGCTATTATTGTTATCTTCGTAAGCATTTCTC	Rhinopoma hardwickii	Lesser Mouse-Tailed Bat	PREDICT_CoV-114
MT064164	CACACATTTATTGCCACTTCTTAGAAAGGGCCAACCTTGGACTGTTGTTCGCAAGCGCATTGTGCAAATGTGTTGTGACTATCTGGTTAACTTATCGGACATAATAATTTTTGTGTTATGGGCCGGTGGTTTGGAGTCGACTACCATGAGATATTTTGTTAAAGTAGGACCAATTAAAACTTGTGACTGCGGCAAAGTGGCCACTTGTTACAATAGTGTGACTCATGCATATTACTGTTTCAAGCACGCTTTAGGGTGTGATTATTTGTACAACCCTTATGTCATT	Rhinopoma hardwickii	Lesser Mouse-Tailed Bat	PREDICT_CoV-114
MT064165	CACACATTTATTGCCACTTCTTAGAAAGGGCCAACCTTGGACTGTTGTTCGCAAGCGCATTGTGCAAATGTGTTGTGACTATCTGGTTAACTTATCGGACATAATAATTTTTGTGTTATGGGCCGGTGGTTTGGAGTTGGCTACCATGAGATATTTTGTTAAAGTAGGACCAATTAAAACTTGTGACTGCGGCAAAGTGGCCACTTGTTACAATAGTGTGACTCATGCATATTACTGTTTCAAGCACGCTTTAGGGTGTGATTATTTGTACAACCCTTATGTCATT	Rhinopoma hardwickii	Lesser Mouse-Tailed Bat	PREDICT_CoV-114
MT064166	CACACATTTATTGCCACTTCTTAGAAAGGGCCAACCTTGGACTGTTGTTCGCAAGCGCATTGTGCAAATGTGTTGTGACTATCTGGTTAACTTATCGGACATAATAATTTTTGTGTTATGGGCCGGTGGTTTGGAGCTGACTACCATGAGATATTTTGTTAAAGTAGGACCAATTAAAACTTGTGACTGCGGCAAAGTGGCCACTTGTTACAATAGTGTGACTCATGCATATTACTGTTTCAAGCACGCTTTAGGGTGTGATTATTTGTACAACCCTTATGTCATT	Rhinopoma hardwickii	Lesser Mouse-Tailed Bat	PREDICT_CoV-114
MT082253	TTTACCTAATATGATTCGCATGATTTCAGCCATGATACTTGGTTCTAAACATGTTACATGTTGTGATTCCTCAGATAAGTACTATCGTCTTTGTAATGAGTTGGCTCAAGTCTTGACAGAGGTTGTATACTCTAATGGTGGTTTCTATCTAAAACCTGGTGGTACAACATCAGGTGATGCCACTACAGCTTATGCCAACTCTGTTTTTAATATCTTTCAGGCTGTTAGCGCAAATATTAACAAGTTGCTTAGCATTGATAGCAATGTGTGTAATAATATTGGTGTTAAGAGTTTACAGCGTCAGTTATATGACAGTTGTTATAGATCTTCAACCGTGGATGATACATTCGTTGATAGCTATTATTGTTATCTTCGTAAGCATTTCTC	Rhinopoma hardwickii	Lesser Mouse-Tailed Bat	PREDICT_CoV-114
MT082254	TTTACCTAATATGATTCGCATGATTTCAGCCATGATACTTGGTTCTAAACATGTTACATGTTGTGATTCCTCAGATAAGTACTATCGTCTTTGTAATGAGTTGGCTCAAGTCTTGACAGAGGTTGTATACTCTAATGGTGGTTTCTATCTAAAACCTGGTGGTACAACATCAGGTGATGCAACTACAGCTTATGCTAACTCTGTTTTTAATATCTTTCAGGCTGTTAGCGCAAATATTAACAAGTTGCTTAGCATTGATAGCAATGTGTGTAATAATATTGGTGTTAAGAGTTTACAGCGTCAGTTATATGACAGTTGTTATAGATCTTCAACCGTGGATGATACATTCGTTGATAGCTATTATTGTTATCTTCGTAAGCATTTCTC	Rhinopoma hardwickii	Lesser Mouse-Tailed Bat	PREDICT_CoV-114
MT064167	CACACATTTATTGCCACTTCTTAGAAAGGGCCAACCTTGGACTGTTGTTCGCAAGCGCATTGTGCAAATGTGTTGTGACTATCTGGTTAACTTATCGGACATAATAATTTTTGTGTTATGGGCCGGTGGTTTGGAGCTGACTACCATGAGATATTTTGTTAAAGTAGGACCAATTAAAACTTGTGACTGCGGCAAAGTGGCCACTTGTTACAATAGTGTGACTCATGCATATTACTGTTTCAAGCACGCTTTAGGGTGTGATTATTTGTACAACCCTTATGTCATT	Rhinopoma hardwickii	Lesser Mouse-Tailed Bat	PREDICT_CoV-114
MT064168	CACACATTTATTGCCACTTCTTAGAAAGGGCCAACCTTGGACTGTTGTTCGCAAGCGCATTGTGCAAATGTGTTGTGACCATCTGGTTAACTTATCGGACATAATAATTTTTGTGTTATGGGCCGGTGGTTTGGAGTTGACTACCATGAGATATTTTGTTGAAGTAGGACCAATTAAAACTTGTGACTGCGGCAAAGTGGCCACTTGTTACAATAGTGTGACTCATGCATATTACTGTTTCAAGTACGCTTTAGGGTGTGATTATTTGTACAACCCTTATGTCATT	Rhinopoma hardwickii	Lesser Mouse-Tailed Bat	PREDICT_CoV-114
MT064169	CACACATTTATTGCCATTTCTTAGAAAGGGCCAACCTTGGACTGTTGTTCGCAAGCGCATTGTGCAAATGTGTTGTGACTATCTGGTTAACTTATCGGACATAATAATTTTTGTGTTATGGGCCGGTGGTTTGGAGTTGACTACCATGAGATATTTTGTTGAAGTAGGACCAATTAAAACTTGTGACTGCGGCAAAGTGGCCACTTGTTACAATAGTGTGACTCATGCATATTACTGTTTCAAGCACGCTTTAGGGTGTGATTATTTGTACAACCCTTATGTCATT	Rhinopoma hardwickii	Lesser Mouse-Tailed Bat	PREDICT_CoV-114
MT082255	TTTACCTAATATGATTCGCATGATTTCAGCCATGATACTTGGTTCTAAACATGTTACATGTTGTGATTCCTCAGATAAGTACTATCGTCTTTGTAATGAGTTGGCTCAAGTCTCGACAGAGGTTGTATACTCTAATGGTGGTTTCTATCTAAAACCTGGTGGTACAACATCAGGTGATGCAACTACAGCTTATGCTAACTCTGTTTTTAATATCTTTCAGGCTGTTAGCGCAAATATTAACAAGTTGCTTAGCATTGATAGCAATGTGTGTAATAATATTGGTGTTAAGAGTTTACAGCGTCAGTTATATGACAGTTGTTATAGATCTTCAACCGTGGATGATACATTCGTTGATAGCTATTATTGTTATCTTCGTAAGCATTTCTC	Rhinopoma hardwickii	Lesser Mouse-Tailed Bat	PREDICT_CoV-114
MT082256	TTTACCTAATATGATTCGCATGATTTCAGCCATGATACTTGGTTCTAAACATGTTACATGTTGTGATTCCTCAGATAAGTACTATCGTCTTTGTAATGAGTTGGCTCAAGTCTTGACAGAGGTTGTATACTCTAATGGTGGTTTCTATCTAAAACCTGGTGGTACAACATCAGGTGATGCCACTACAGCTTATGCCAACTCTGTTTTTAATATCTTTCAGGCTGTTAGCGCAAATATTAACAAGTTGCTTAGCATTGATAGCAATGTGTGTAATAATATTGGTGTTAAGAGTTTACAGCGTCAGTTATATGACAGTTGTTATAGATCTTCAACCGTGGATGATACATTCGTTGATAGCTATTATTGTTATCTTCGTAAGCATTCTC	Rhinopoma hardwickii	Lesser Mouse-Tailed Bat	PREDICT_CoV-114
MT082257	TTTACCTAATATGATTCGCATGATTTCAGCCATGATACTTGGTTCTAAACATGTTACATGTTGTGATTCCTCAGATAAGTACTATCGTCTTTGTAATGAGTTGGCTCAAGTCTTGACAGAGGTTGTATACTCTAATGGTGGTTTCTATCTAAAACCTGGTGGTACAACATCAGGTGATGCCACTACAGCTTATGCCAACTCTGTTTTTAATATCTTTCAGGCTGTTAGCGCAAATATTAACAAGTTGCTTAGCATTGATAGCAATGTGTGTAATAATATTGGTGTTAAGAGTTTACAGCGTCAGTTATATGACAGTTGTTATAGATCTTCAACCGTGGATGATACATTCGTTGATAGCTATTATTGTTATCTTCGTAAGCATTTCTC	Rhinopoma hardwickii	Lesser Mouse-Tailed Bat	PREDICT_CoV-114
MT064170	CACACATTTATTGCCACTTCTTAGAAAGGGCCAACCTTGGACTGTTGTTCGCAAGCGCATTGTGCAAATGTGTTGTGACTATCTGGTTAACTTATCGGACATAATAATTTTTGTGTTATGGGCCGGTGGTTTGGAGTTGACTACCATGAGATATTTTGTTAAAGTAGGACCAATTAAAACTTGTGACTGCGGCAAAGTGGCCACTTGTTACAATAGTGTGACTCATGCATATTACTGTTTCAAGCACGCTTTAGGGTGTGATTATTTGTACAACCCTTATGTCATT	Rhinopoma hardwickii	Lesser Mouse-Tailed Bat	PREDICT_CoV-114
MT064171	CACACATTTATTGCCACTTCTTAGAAAGGGCCAACCTTGGACTGTTGTTCGCAAGCGCATTGTGCAAATGTGTTGTGACTATCTGGTTAACTTATCGGACATAATAATTTTTGTGTTATGGGCCGGTGGTTTGGAGCTGACTACCATGAGATATTTTGTTAAAGTAGGACCAATTAAAACTTGTGACTGCGGCAAAGTGGCCACTTGTTACAATAGTGTGACTCATGCATATTACTGTTTCAAGCACGCTTTAGGGTGTGATTATTTGTACAACCCTTATGTCATT	Rhinopoma hardwickii	Lesser Mouse-Tailed Bat	PREDICT_CoV-114
MT064172	CACACATTTATTGCCACTTCTTAGAAAGGGCCAACCTTGGACTGTTGTTCGCAAGCGCATTGTGCAAATGTGTTGTGACTATCTGGTTAACTTATCGGATATAATAATTTTTGTGTTATGGGCCGGTGGTTTGGAGTTGACTACCATGAGATATTTTGTTAAAGTAGGACCAATTAAAACTTGTGACTGCGGCAAAGTGGCTACTTGTTACAATAGTGTAACTCATGCATATTACTGTTTCAAGCACGCTTTAGGGTGTGATTATTTGTACAACCCTTATGCCATT	Rhinopoma hardwickii	Lesser Mouse-Tailed Bat	PREDICT_CoV-114
MT064173	CACACATTTATTGCCACTTCTTAGAAAGGGCCAACCTTGGACTGTTGTTCGCAAGCGCATTGTGCAAATGTGTTGTGACTATCTGGTTAACTTATCGGACATAATAATTTTTGTGTTATGGGCCGGTGGTTTGGAGTTGACTACCATGAGATATTTTGTTGAAGTAGGACCAATTAAAACTTGTGACTGCGGCAAAGTGGCCACTTGTTACAATAGTGTGACTCATGCATATTACTGTTTCAAGCACGCTTTAGGGTGTGATTATTTGTACAACCCTTATGTCATT	Rhinopoma hardwickii	Lesser Mouse-Tailed Bat	PREDICT_CoV-114
MT082258	TTTACCTAATATGATTCGCATGATTTCAGCCATGATACTTGGTTCTAAACATGTTACATGTTGTGATTCCTCAGATAAGTACTATCGTCTTTGTAATGAGTTGGCTCAAGTCTTGACAGAGGTTGTATACTCTAATGGTGGTTTCTATCTAAAACCTGGTGGTACAACATCAGGTGATGCAACTACAGCTTATGCTAACTCTGTTTTTAATATCTTTCAGGCTGTTAGCGCAAATATTAACAAGTTGCTTAGCATTGATAGCAATGTGTGTAATAATATTGGTGTTAAGAGTTTACAGCGTCAGTTATATGACAGTTGTTATAGATCTTCAACCGTGGATGATACATTCGTTGATAGCTATTATTGTTATCTTCGTAAGCATTTCTC	Rhinopoma hardwickii	Lesser Mouse-Tailed Bat	PREDICT_CoV-114
MT082259	TTTACCTAATATGATTCGCATGATTTCAGCCATGATACTTGGTTCTAAACATGTTACATGTTGTGATTCCTCAGATAAGTACTATCGTCTTTGTAATGAGTTGGCTCAAGTCTTGACAGAGGTTGTATACTCTAATGGTGGTTTCTATCTAAAACCTGGTGGTACAACATCAGGTGATGCAACTACAGCTTATGCTAACTCTGTTTTTAATATCTTTCAGGCTGTTAGCGCAAATATTAACAAGTTGCTTAGCATTGATAGCAATGTGTGTAATAATATTGGTGTTAAGAGTTTACAGCGTCAGTTATATGACAGTTGTTATAGATCTTCAACCGTGGATGATACATTCGTTGATAGCTATTATTGTTATCTTCGTAAGCATTTCTC	Rhinopoma hardwickii	Lesser Mouse-Tailed Bat	PREDICT_CoV-114
MT082260	TTTACCTAATATGATTCGCATGATTTCAGCCATGATACTTGGTTCTAAACATGTTACATGTTGTGATTCCTCAGATAAGTACTATCGTCTTTGTAATGAGTTGGCTCAAGTCTTGACAGAGGTTGTATACTCTAATGGTGGTTTCTATCTAAAACCTGGTGGTACAACATCAGGTGATGCAACTACAGCTTATGCTAACTCTGTTTTTAATATCTTTCAGGCTGTTAGCGCAAATATTAACAAGTTGCTTAGCATTGATAGCAATGTGTGTAATAATATTGGTGTTAAGAGTTTACAGCGTCAGTTATATGACAGTTGTTATAGATCTTCAACCGTGGATGATACATTCGTTGATAGCTATTATTGTTATCTTCGTAAGCATTTCTC	Rhinopoma hardwickii	Lesser Mouse-Tailed Bat	PREDICT_CoV-114
MT064174	CACACATTTATTGCCACTTCTTAGAAAGGGCCAACCTTGGACTGTTGTTCGCAAGCGCATTGTGCAAATGTGTTGTGACTATCTGGTTAACTTATCGGACATAATAATTTTTGTGTTATGGGCCGGTGGTTTGGAGTTGACTACCATGAGATATTTTGTTAAAGTAGGACCAATTAAAACTTGTGACTGCGACAAAGTGGCCACTTGTTACAATAGTGTAACTCATGCATATTACTGTTTCAAGCACGCTTTAGGGTGTGATTATTTGTACAACCCTTATGTCATT	Rhinopoma hardwickii	Lesser Mouse-Tailed Bat	PREDICT_CoV-114
MT064175	CACACATTTATTGCCACTTCTTAGAAAGGGCCAACCTTGGACTGTTGTTCGCAAGCGCATTGTGCAAATGTGTTGTGACTATCTGGTTAACTTATCGGACATAATAATTTTTGTGTTATGGGCCGGTGGTTTGGAGTTGGCTACCATGAGATATTTTGTTAAAGTAGGACCAATTAAAACTTGTGACTGCGGCAAAGTGGCCACTTGTTACAATAGTGTGACTCATGCATATTACTGTTTCAAGCACGCTTTAGGGTGTGATTATTTGTACAACCCTTATGTCATT	Rhinopoma hardwickii	Lesser Mouse-Tailed Bat	PREDICT_CoV-114
MT064176	CACACATTTATTGCCACTTCTTAGAAAGGGCCAACCTTGGACTGTTGTTCGCAAGCGCATTGTGCAAATGTGTTGTGACTATCTGGTTAACTTATCGGACATAATAATTTTTGTGTTATGGGCCGGTGGTTTGGAGTTGGCTACCATGAGATATTTTGTTAAAGTAGGACCAATTAAAACTTGTGACTGCGGCAAAGTGGCCACTTGTTACAATAGTGTGACTCATGCATATTACTGTTTCAAGCACGCTTTAGGGTGTGATTATTTGTACAACCCTTATGTCATT	Rhinopoma hardwickii	Lesser Mouse-Tailed Bat	PREDICT_CoV-114
MT082261	TTTACCTAATATGATTCGCATGATTTCAGCCATGATACTTGGTTCTAAACATGTTACATGTTGTGATTCCTCAGATAAGTACTATCGTCTTTGTAATGAGTTGGCTCAAGTCTTGACAGAGGTTGTATACTCTAATGGTGGTTTCTATCTAAAACCTGGTGGTACAACATCAGGTGATGCAACTACAGCTTATGCTAACTCTGTTTTTAATATCTTTCAGGCTGTTAGCGCAAATATTAACAAGTTGCTTAGCATTGATAGCAATGTGTGTAATAATATTGGTGTTAAGAGTTTACAGCGTCAGTTATATGACAGTTGTTATAGATCTTCAACCGTGGATGATACATTCGTTGATAGCTATTATTGTTATCTTCGTAAGCATTTCTC	Rhinopoma hardwickii	Lesser Mouse-Tailed Bat	PREDICT_CoV-114
MT082262	TTTACCTAATATGATTCGCATGATTTCAGCCATGATACTTGGTTCTAAACATGTTACATGTTGTGATTCCTCAGATAAGTACTATCGTCTTTGTAATGAGTTGGCTCAAGTCTTGACAGAGGTTGTATACTCTAATGGTGGTTTCTATCTAAAACCTGGTGGTACAACATCAGGTGATGCAACTACAGCTTATGCTAACTCTGTTTTTAATATCTTTCAGGCTGTTAGCGCAAATATTAACAAGTTGCTTAGCATTGATAGCAATGTGTGTAATAATATTGGTGTTAAGAGTTTACAGCGTCAGTTATATGACAGTTGTTATAGATCTTCAACCGTGGATGATACATTCGTTGATAGCTATTATTGTTATCTTCGTAAGCATTTCTC	Rhinopoma hardwickii	Lesser Mouse-Tailed Bat	PREDICT_CoV-114
MT064177	CACACATTTATTGCCACTTCTTAGAAAGGGCCAACCTTGGACTGTTGTTCGCAAGCGCATTGTGCAAATGTGTTGTGACTATCTGGTTAACTTATCGGACATAATAATTTTTGTGTTATGGGCCGGTGGTTTGGAGTCGACTACCATGAGATATTTTGTTAAAGTAGGACCAATTAAAACTTGTGACTGCGGCAAAGTGGCCACCTGTTACAATAGTGTGACTCATGCATATTACTGTTTCAAGCACGCTTTAGGGTGTGATTATTTGTACAACCCTTATGTCATT	Rhinopoma hardwickii	Lesser Mouse-Tailed Bat	PREDICT_CoV-114
MT064178	CACACATTTATTGCCACTTCTTAGAAAGGGCCAACCTTGGACTGTTGTTCGCAAGCGCATTGTGCAAATGTGTTGTGACTATCTGGTTAACTTATCGGACATAATAATTTTTGTGTTATGGGCCGGTGGTTTGGAGTCGACTACCATGAGATATTTTGTTAAAGTAGGACCAATTAAAACTTGTGACTGCGGCAAAGTGGCCACTTGTTACAATAGTGTGACTCATGCATATTACTGTTTCAAGCACGCTTTAGGGTGTGATTATTTGTACAACCCTTATGTCATT	Rhinopoma hardwickii	Lesser Mouse-Tailed Bat	PREDICT_CoV-114
MT064179	CACACATTTATTGCCACTTCTTAGAAAGGGCCAACCTTGGACTGTTGTTCGCAAGCGCATTGTGCAAATGTGTTGTGACTATCTGGTTAACTTATCGGACATAATAATTTTTGTGTTATGGGCCGGTGGTTTGGAGTTAACTACCATGAGATATTTTGTTAAAGTAGGACCAATTAAAACTTGTGACTGCGGCAAAGTGGCCACTTGTTACAATAGTGTGACTCATGCATATTACTGTTTCAAGCACGCTTTAGGGTGTGATTATTTGTACAACCCTTATGTCATT	Rhinopoma hardwickii	Lesser Mouse-Tailed Bat	PREDICT_CoV-114
MT064180	CACACATTTATTGCCACTTCTTAGAAAGGGCCAACCTTGGACTGTTGTTCGCAAGCGCATTGTGCAAATGTGTTGTGACTATCTGGTTAACTTATCGGACATAATAATTTTTGTGTTATGGGCCGGTGGTTTGGAGTTGGCTACCATGAGATATTTTGTTAAAGTAGGACCAATTAAAACTTGTGACTGCGGCAAAGTGGCCACTTGTTACAATAGTGTGACTCATGCATATTACTGTTTCAAGCACGCTTTAGGGTGTGATTATTTGTACAACCCTTATGTCATT	Rhinopoma hardwickii	Lesser Mouse-Tailed Bat	PREDICT_CoV-114
MT082263	TTTACCTAATATGATTCGCATGATTTCAGCCATGATACTTGGTTCTAAACATGTTACATGTTGTGATTCCTCAGATAAGTACTATCGTCTTTGTAATGAGTTGGCTCAAGTCTTGACAGAGGTTGTATACTCTAATGGTGGTTTCTATCTAAAACCTGGTGGTACAACATCAGGTGATGCAACTACAGCTTATGCTAACTCTGTTTTTAATATCTTTCAGGCTGTTAGCGCAAATATTAACAAGTTGCTTAGCATTGATAGCAATGTGTGTAATAATATTGGTGTTAAGAGTTTACAGCGTCAGTTATATGACAGTTGTTATAGATCTTCAACCGTGGATGATACATTCGTTGATAGCTATTATTGTTATCTTCGTAAGCATTTCTC	Rhinopoma hardwickii	Lesser Mouse-Tailed Bat	PREDICT_CoV-114
MT082264	TTTACCTAATATGATTCGCATGATTTCAGCCATGATACTTGGTTCTAAACATGTTACATGTTGTGATTCCTCAGATAAGTACTATCGTCTTTGTAATGAGTTGGCTCAAGTCTTGACAGAGGTTGTATACTCTAATGGTGGTTTCTATCTAAAACCTGGTGGTACAACATCAGGTGATGCAACTACAGCTTATGCTAACTCTGTTTTTAATATCTTTCAGGCTGTTAGCGCAAATATTAACAAGTTGCTTAGCATTGATAGCAATGTGTGTAATAATATTGGTGTTAAGAGTTTACAGCGTCAGTTATATGACAGTTGTTATAGATCTTCAACCGTTGATGATACATTCGTTGATAGCTATTATTGTTATCTTCGTAAGCATTTCTC	Rhinopoma hardwickii	Lesser Mouse-Tailed Bat	PREDICT_CoV-114
MT064181	CACACATTTATTGCCACTTCTTAGAAAGGGCCAACCTTGGACTGTTGTTCGCAAGCGCATTGTGCAAATGTGTTGTGACTATCTGGTTAACTTATCGGACATAATAATTTTTGTGTTATGGGCCGGTGGTTTGGAGTTGACTACCATGAGATATTTTGTTAAAGTAGGACCAATTAAAACTTGTGACTGCGGCAAAGTGGCCACTTGTTACAGTAGTGTGACTCATGCATATTACTGTTTCAAGCACGCTTTAGGGTGTGATTATTTGTACAACCCTTATGTCATT	Rhinopoma hardwickii	Lesser Mouse-Tailed Bat	PREDICT_CoV-114
MT064182	CACACATTTATTGCCACTTCTTAGAAAGGGCCAACCTTGGACTGTTGTTCGCAAGCGCATTGTGCAAATGTGTTGTGACTATCTGGTTAACTTATCGGACATAATAATTTCTGTGTTATGGGCCGGTGGTTTGGAGTTGGCTACCATGAGATATTTTGTTAAAGTAGGACCAATTAAAACTTGTGACTGCGGCAAAGTGGCCACTTGTTACAATAGTGTGACTCATGCATATTACTGTTTCAAGCACGCTTTAGGGTGTGATTATTTGTACAACCCTTATGTCATT	Rhinopoma hardwickii	Lesser Mouse-Tailed Bat	PREDICT_CoV-114
MT082265	TTTACCTAATATGATTCGCATGATTTCAGCCATGATACTTGGTTCTAAACATGTTACATGTTGTGATTCCTCAGATAAGTACTATCGTCTTTGTAATGAGTTGGCTCAAGTCTTGACAGAGGTTGTATACTCTAATGGTGGTTTCTATCTAAAACCTGGTGGTACAACATCAGGTGATGCAACTACAGCTTATGCTAACTCTGTTTTTAATATCTTTCAGGCTGTTAGCGCAAATATTAACAAGTTGCTTAGCATTGATAGCAATGTGTGTAATAATATTGGTGTTAAGAGTTTACAGCGTCAGTTATATGACAGTTGTTATAGATCTTCAACCGTGGATGATACATTCGTTGATAGCTATTATTGTTATCTTCGTAAGCATTTCTC	Rhinopoma hardwickii	Lesser Mouse-Tailed Bat	PREDICT_CoV-114
MT082266	TTTACCTAATATGATTCGCATGATTTCAGCCATGATACTTGGTTCTAAACATGTTACATGTTGTGATTCCTCAGATAAGTACTATCGTCTTTGTAATGAGTTGGCTCAAGTCTTGACAGAGGTTGTATACTCTAATGGTGGTTTCTATCTAAAACCTGGTGGTACAACATCAGGTGATGCAACTACAGCTTATGCTAACTCTGTTTTTAATATCTTTCAGGCTGTTAGCGCAAATATTAACAAGTTGCTTAGCATTGATAGCAATGTGTGTAATAATATTGGTGTTAAGAGTTTACAGCGTCAGTTATATGACAGTTGTTATAGATCTTCAACCGTGGATGATACATTCGTTGATAGCTATTATTGTTATCTTCGTAAGCATTTCTC	Rhinopoma hardwickii	Lesser Mouse-Tailed Bat	PREDICT_CoV-114
MT064183	CACACATTTATTGCCACTTCTTAGAAAGGGCCAACCTTGGACTGTTGTTCGCAAGCGCATTGTGCAAATGTGTTGTGACTATCTGGTTAACTTATCGGACATAATAATTTTTGTGTTATGGGCCGGTGGTTTGGAGTCGACTACCATGAGATATTTTGTTAAAGTAGGACCAATTAAAACTTGTGACTGCGGCAAAGTGGCCACTTGTTACAATAGTGTGACTCATGCATATTACTGTTTCAAGCACGCTTTAGGGTGTGATTATTTGTACAACCCTTATGTCATT	Rhinopoma hardwickii	Lesser Mouse-Tailed Bat	PREDICT_CoV-114
MT064184	CACACATTTATTGCCACTTCTTAGAAAGGGCCAACCTTGGACTGTTGTTCGCAAGCGCATTGTGCAAATGTGTTGTGACTATCTGGTTAACTTATCGGACATAATAATTTTTGTGTTATGGGCCGGTGGTTTGGAGTTGGCTACCATGAGATATTTTGTTAAAGTAGGACCAATTAAAACTTGTGACTGCGGCAAAGTGGCCACTTGTTACAATAGTGTGACTCATGCATATTACTGTTTCAAGCACGCTTTAGGGTGTGATTATTTGTACAACCCTTATGTCATT	Rhinopoma hardwickii	Lesser Mouse-Tailed Bat	PREDICT_CoV-114
MT064185	CACACATTTATTGCCACTTCTTAGAAAGGGCCAACCTTGGACTGTTGTTCGCAAGCGCATTGTGCAAATGTGTTGTGACTATCTGGTTAACTTATCGGACATAATAATTTTTGTGTTATGGGCCGGTGGTTTGGAGTTGACTACCATGAGATATTTTGTTAAAGTAGGACCAATTAGAACTTGTGACTGCGGCAAAGTGGCCACTTGTTACAATAGTGTAACTCATGCATATTACTGTTTCAAGCACGCTTTAGGGTGTGATTATTTGTACAACCCTTATGTCATT	Rhinopoma hardwickii	Lesser Mouse-Tailed Bat	PREDICT_CoV-114
MT082267	TTTACCTAATATGATTCGCATGATTTCAGCCATGATACTTGGTTCTAAACATGTTACATGTTGTGATTCCTCAGATAAGTACTATCGTCTTTGTAATGAGTTGGCTCAAGTCTTGACAGAGGTTGTATACTCTAATGGTGGTTTCTATCTAAAACCTGGTGGTACAACATCAGGTGATGCAACTACAGCTTATGCTAACTCTGTTTTTAATATCTTACAGGCTGTTAGCGCAAATATTAACAAGTTGCTTAGCATTGATAGCAATGTGTGTAATAATATTGGTGTTAAGAGTTTACAGCGTCAGTTATATGACAGTTGTTATAGATCTTCAACCGTGGATGATACATTCGTTGATAGCTATTATTGTTATCTTCGTAAGCATTTCTC	Rhinopoma hardwickii	Lesser Mouse-Tailed Bat	PREDICT_CoV-114
MT082268	TTTACCTAATATGATTCGCATGATTTCAGCCATGATACTTGGTTCTAAACATGTTACATGTTGTGATTCCTCAGATAAGTACTATCGTCTTTGTAATGAGTTGGCTCAAGTCTTGACAGAGGTTGTATACTCTAATGGTGGTTTCTATCTAAAACCTGGTGGTACAACATCAGGTGATGCAACTACAGCTTATGCTAACTCTGTTTTTAATATCTTTCAGGCTGTTAGCGCAAATATTAACAAGTTGCTTAGCATTGATAGCAATGTGTGTAATAATATTGGTGTTAAGAGTTTACAGCGTCAGTTATATGACAGTTGTTATAGATCTTCAACCGTGGATGATACATTCGTTGATAGCTATTATTGTTATCTTCGTAAGCATTTCTC	Rhinopoma hardwickii	Lesser Mouse-Tailed Bat	PREDICT_CoV-114
MT064186	CACACATTTATTGCCACTTCTTAGAAAGGGCCAACCTTGGACTGTTGTTCGCAAGCGCATTGTGCAAATGTGTTGTGACTATCTGGTTAACTTATCGGACATAATAATTTTTGTGTTATGGGCCGGTGGTTTGGAGTCGACTACCATGAGATATTTTGTTAAAGTAGGACCAATTAAAACTTGTGACTGCGGCAAAGTGGCCACTTGTTACAATAGTGTGACTCATGCATATTACTGTTTCAAGCACGCTTTAGGGTGTGATTATTTGTACAACCCTTATGTCATT	Rhinopoma hardwickii	Lesser Mouse-Tailed Bat	PREDICT_CoV-114
MT064187	CACACATTTATTGCCACTTCTTGGAAAGGACCAACCTTGGACTGTTGTTCGCAAGCGCATTGTGCAAATGTGTTGTGACTATCTGGTTAACTTATCGGACATAATAATTTTTGTGTTATGGGCCGGTGGTTTGGAGTCGACTACCATGAGATATTTTGTTAAAGTAGGACCAATTAAAACTTGTGACTGCGGCAAAGTGGCCACTTGTTACAATAGTGTGACTCATGCATATTACTGTTTCAAGCACGCTTTAGGGTGTGATTATTTGTACAACCCTTATGTCATT	Rhinopoma hardwickii	Lesser Mouse-Tailed Bat	PREDICT_CoV-114
MT064188	CACACATTTATTGCCACTTCTTAGAAAGGGCCAACCTTGGACTGTTGTTCGCAAGCGCATTGTGCAAATGTGTTGTGACTATCTGGTTAACTTATCGGACATAATAATTTTTGTGTTATGGGCCGGTGGTTTGGAGCTGACTACCATGAGATATTTTGTTAAAGTAGGACCAATTAAAACTTGTGACTGCGGCAAAGTGGCCACTTGTTACAATAGTGTGACTCATGCATATTACTGTTTCAAGCACGCTTTAGGGTGTGATTATTTGTACAACCCTTATGTCATT	Rhinopoma hardwickii	Lesser Mouse-Tailed Bat	PREDICT_CoV-114
MT082269	TTTACCTAATATGATTCGCATGATTTCAGCCATGATACTTGGTTCTAAACATGTTACATGTTGTGATTCCTCAGATAAGTACTATCGTCTTTGTAATGAGTTGGCTCAAGTCTTGACAGAGGTTGTATACTCTAATGGTGGTTTCTATCTAAAACCTGGTGGTACAACATCAGGTGATGCCACTACAGCTTATGCCAACTCTGTTTTTAATATCTTTCAGGCTGTTAGCGCAAATATTAACAAGTTGCTTAGCATTGATAGCAATGTGTGTAATAATATTGGTGTTAAGAGTTTACAGCGTCAGTTATATGACAGTTGTTATAGATCTTCAACCGTGGATGATACATTCGTTGATAGCTATTATTGTTATCTTCGTAAGCATTTCTC	Rhinopoma hardwickii	Lesser Mouse-Tailed Bat	PREDICT_CoV-114
MT082270	TTTACCTAATATGATTCGCATGATTTCAGCCATGATACTTGGTTCTAAACATGTTACATGTTGTGATTCCTCAGATAAGTACTATCGTCTTTGTAATGAGTTGGCTCAAGTCTTGACAGAGGTTGTATACTCTAATGGTGGTTTCTATCTAAAACCTGGTGGTACAACATCAGGTGATGCAACTACAGCTTATGCTAACTCTGTTTTTAATATCTTTCAGGCTGTTAGCGCAAATATTAACAAGTTGCTTAGCATTGATAGCAATGTGTGTAATAATATTGGTGTTAAGAGTTTACAGCGTCAGTTATATGACAGTTGTTATAGATCTTCAACCGTGGATGATACATTCGTTGATAGCTATTATTGTTATCTTCGTAAGCATTTCTC	Rhinopoma hardwickii	Lesser Mouse-Tailed Bat	PREDICT_CoV-114
MT064189	CACACATTTATTGCCACTTCTTAGAAAGGGCCAACCTTGGACTGTTGTTCGCAAGCGCATTGTGCAAATGTGTTGTGACTATCTGGTTAACTTATCGGACATAATAATTTTTGTGTTATGGGCCGGTGGTTTGGAATCGACTACCATGAGATATTTTGTTAAAGTAGGACCAATTAAAACTTGTGACTGCGGCAAAGTGGCCACTTGTTACAATAGTGTGACTCATGCATATTACTGTTTCAAGCACGCTTTAGGGTGTGATTATTTGTACAACCCTTATGTCATT	Rhinopoma hardwickii	Lesser Mouse-Tailed Bat	PREDICT_CoV-114
MT064190	CACACATTTATTGCCACTTCTTAGAAAGGGCCAACCTTGGACTGTTGTTCGCAAGCGCATTGTGCAAATGTGTTGTGACTATCTGGTTAACTTATCGGACATAATAATTTTTGTGTTATGGGCCGGTGGTTTGGAGTTGACTACCATGAGATATTTTGTTGAAGTAGGACCAATTAAAACTTGTGACTGCGGCAAAGTGGCCACTTGTTACAATAGTGTGACTCATGCATATTACTGTTTCAAGCACGCTTTAGGGTGTGATTATTTGTACAACCCTTATGTCATT	Rhinopoma hardwickii	Lesser Mouse-Tailed Bat	PREDICT_CoV-114
MT082271	TTTACCTAATATGATTCGCATGATTTCAGCCATGATACTTGGTTCTAAACATGTTACATGTTGTGATTCCTCAGATAAGTACTATCGTCTTTGTAATGAGTTGGCTCAAGTCTTGACAGAGGTTGTATACTCTAATGGTGGTTTCTATCTAAAACCTGGTGGTACAACATCAGGTGATGCAACTACAGCTTATGCTAACTCTGTTTTTAATATCTTTCAGGCTGTTAGCGCAAATATTAACGAGTTGCTTAGCATTGATAGCAATGTGTGTAATAATATTGGTGTTAAGAGTTTACAGCGTCAGTTATATGACAGTTGTTATAGATCTTCAACCGTGGATGATACATTCGTTGATAGCTATTATTGTTATCTTCGTAAGCATTTCTC	Rhinopoma hardwickii	Lesser Mouse-Tailed Bat	PREDICT_CoV-114
MT082272	TTTACCTAATATGATTCGCATGATTTCAGCCATGATACTTGGTTCTAAACATGTTACATGTTGTGATTCCTCAGATAAGTACTGTCGTCTTTGTAATGAGTTGGCTCAAGTCTTGACAGAGGTTGTATACTCTAATGGTGGTTTCTATCTAAAACCTGGTGGTACAACATCAGGTGATGCAACTACAGCTTATGCTAACTCTGTTTTTAATATCTTTCAGGCTGTTAGCGCAAATATTAACAAGTTGCTTAGCATTGATAGCAATGTGTGTAATAATATTGGTGTTAAGAGTTTACAGCGTCAGTTATATGACAGTTGCTATAGATCTTCAACCGTGGATGATACATTCGTTGATAGCTATTATTGTTATCTTCGTAAGCATTTCTC	Rhinopoma hardwickii	Lesser Mouse-Tailed Bat	PREDICT_CoV-114
MT064191	CACACATTTATTGCCACTTCTTAGAAAGGGCCAACCTTGGACTGTTGTTCGCAAGCGCATTGTGCAAATGTGTTGTGACTATCTGGTTAACTTATCGGACATAATAATTTTTGTGTTATGGGCCGGTGGTTTGGAGTTGACTACCATGAGATATTTTGTYAAAGTAGGACCAATTAAAACTTGTGACTGCGGCAAAGTGGCCACTTGTTACAATAGTGTGACTCATGCATATTACTGTTTCAAGCACGCTTTAGGGTGTGATTATTTGTACAACCCTTATGTCATT	Rhinopoma hardwickii	Lesser Mouse-Tailed Bat	PREDICT_CoV-114
MT064192	CACACATTTATTGCCACTTCTTATAAAGGGCCAACCTTGGACTGTTGTTCGCAAGCGCATTGTGCAAATGTGTTGTGACTATCTGGTTAACTTATCGGACATAATAATTTTTGTGTTATGGGCCGGTGGTTTGGAGTTGGCTACCGTGAGATATTTTGTTAAAGTAGGACCAATTAAAACTTGTGACTGCAGCAAAGTGGCCACTTGTTACAATAGTGTGACTCAAGCATATTACTGTTTCAAGCACGCTGTAGGGTGTGATTATTTGTACAACCCTTATGTCATT	Rhinopoma hardwickii	Lesser Mouse-Tailed Bat	PREDICT_CoV-114
MT082273	TTTACCTAATATGATTCGCATGATTTCAGCCATGATACTTGGTTCTAAACATGTTACATGTTGTGATTCCTCAGATAAGTACTATCGTCTTTGTAATGAGTTGGCTCAAGTCTTGACAGAGGTTGTATACTCTAATGGTGGTTTCTATCTAAAACCTGGTGGTACAACATCAGGTGATGCAACTACAGCTTATGCTAACTCTGTTTTTAATATCTTTCAGGCTGTTAGCGCAAATATTAACAAGTTGCTTAGCATTGATAGCAATGTGTGTAATAATATTGGTGTTAAGAGTTTACAGCGTCAGTTATATGACAGTTGTTATAGATCTTCAACCGTGGATGATACATTCGTTGATAGCTATTATTGTTATCTTCGTAAGCATTTCTC	Rhinopoma hardwickii	Lesser Mouse-Tailed Bat	PREDICT_CoV-114
MT082274	TTTACCTAATATGATTCGCATGATTTCAGCCATGATACTTGGTTCTAAACATGTTACATGTTGTGATTCCTCAGATAAGTACTATCGTCTTTGTAATGAGTTGGCTCAAGTCTTGACAGAGGTTGTATACTCTAATGGTGGTTTCTATCTAAAACCTGGTGGTACAACATCAGGTGATGCAACTACAGCTTATGCTAACTCTGTTTTTAATATCTTTCAGGCTGTTAGCGCAAATATTAACAAGTTGCTTAGCATTGATAGCAATGTGTGTAATAATATTGGTGTTAAGAGTTTACAGCGTCAGTTATATGACAGTTGTTATAGATCTTCAACCGTGGATGATACATTCGTTGATAGCTATTATTGTTATCTTCGTAAGCATTTCTC	Rhinopoma hardwickii	Lesser Mouse-Tailed Bat	PREDICT_CoV-114
MT082275	TTTACCTAATATGATTCGCATGATTTCAGCCATGATACTTGGTTCTAAACATGTTACATGTTGTGATTCCTCAGATAAGTACTATCGTCTTTGTAATGAGTTGGCTCAAGTCTTGACAGAGGTTGTATACTCTAATGGTGGTTTCTATCTAAAACCTGGTGGTACAACATCAGGTGATGCAACTACAGCTTATGCTAACTCTGTTTTTAATATCTTTCAGGCTGTTAGCGCAAATATTAACAAGTTGCTTAGCATTGATAGCAATGTGTGTAATAATATTGGTGTTAAGAGTTTACAGCGTCAGTTATATGACAGTTGTTATAGATCTTCAACCGTGGATGATACATTCGTTGATAGCTATTATTGTTATCTTCGTAAGCATTTCTC	Rhinopoma hardwickii	Lesser Mouse-Tailed Bat	PREDICT_CoV-114
MT064193	CACACATCTATTGCCACTTCTTAGAAAGGGCCAACCTTGGACTGTTGTTCGCAAGCGCATTGTGCAAATGTGTTGTGACTATCTGGTTAACTTATCGGACATAATAATTTTTGTGTTATGGGCCGGTGGTTTGGAGTTGACTACCATGAGATATTTTGTTGAAGTAGGACCAATTAAAACTTGTGACTGCGGCAAAGTGGCCACTTGTTACAATAGTGTGACTCATGCATATTACTGTTTCAAGCACGCTTTAGGGTGTGATTATTTGTGCAACCCTTATGTCATT	Rhinopoma hardwickii	Lesser Mouse-Tailed Bat	PREDICT_CoV-114
MT064194	CACACATTTATTGCCACTTCTTAGAAAGGGCCAACCTTGGACTGTTGTTCGCAAGCGCATTGTGCAAATGTGTTGTGACTATCTGGTTAACTTATCGGACATAATAATTTTTGTGTTATGGGCCGGTGGTTTGGAGTTGACTACCATGAGATATTTTGTTAAAGTAGGACCAATTAAAACTTGTGACTGCGGCAAAGTGGCCACTTGTTACAATAGTGTAACTCATGCATATTACTGTTTCAAGCACGCTTTAGGGTGTGATTATTTGTACAACCCTTGTGTCATT	Rhinopoma hardwickii	Lesser Mouse-Tailed Bat	PREDICT_CoV-114
MT064195	CACACATTTATTGCCACTTCTTAGAAAGGGCCAACCTTGGACTGTTGTTCGCAAGCGCATTGTGCAAATGTGTTGTGACTATCTGGTTAACTTATCGGACATAATAATTTTTGTGTTATGGGCCGGTGGTTTGGAGCTGACTACCATGAGATATTTTGTTAAAGTAGGACCAATTAAAACTTGTGACTGCGGCAAAGTGGCCACTTGTTACAATAGTGTGACTCATGCATATTACTGTTTCAAGCACGCTTTAGGGTGTGATTATTTGTACAACCCTTATGTCATT	Rhinopoma hardwickii	Lesser Mouse-Tailed Bat	PREDICT_CoV-114
MT082276	TTTACCTAATATGATTCGCATGATTTCAGCCATGATACTTGGTTCTAAACATGTTACATGTTGTGATTCCTCAGATAAGTACTATCGTCTTTGTAATGAGTTGGCTCAAGTCTTGACAGAGGTTGTATACTCTAATGGTGGTTTCTATCTAAAACCTGGTGGTACAACATCAGGTGATGCAACTACAGCTTATGCTAACTCTGTTTTTAATATCTTTCAGGCTGTTAGCGCAAATATTAACAAGTTGCTTAGCATTGATAGCAATGTGTGTAATAATATTGGTGTTAAGAGTTTACAGCGTCAGTTATATGACAGTTGTTATAGATCTTCAACCGTGGATGATACATTCGTTGATAGCTATTATTGTTATCTTCGTAAGCATTTCTC	Rhinopoma hardwickii	Lesser Mouse-Tailed Bat	PREDICT_CoV-114
MT082277	TTTACCTAATATGATTCGCATGATTTCAGCCATGATACTTGGTTCTAAACATGTTACATGTTGTGATTCCTCAGATAAGTACTATCGTCTTTGTAATGAGTTGGCTCAAGTCTTGACAGAGGTTGTATACTCTAATGGTAGTTTCTATCTAAAACCTGGTGGTACAACATCAGGTGATGCAACTACAGCTTATGCTAACTCTGTTTTTAATATCTTTCAGGCTGTTAGCGCAAATATTAACAAGTTACTTAGCATTGATAGCAATGTGTGTAATAATATTGGTGTTAAGAGTTTACAGCGTCAGTTATATGACAGTTGTTATAGATCTTCAACCGTGGACGATACATTCGTTGATAGCTATTATTGTTATCTTCGTAAGCATTTCTC	Rhinopoma hardwickii	Lesser Mouse-Tailed Bat	PREDICT_CoV-114
MT064196	CACACATTTATTGCCACTTCTTAGAAAGGGCCAACCTTGGACTGTTGTTCGCAAGCGCATTGTGCAAATGTGTTGTGACTATCTGGTTAACTTATCGGACATAATAATTTTTGTGTTATGGGCCGGTGGTTTGGAGTTGACTACCATGAGATATTTTGTTAAAGTAGGACCAATTAAAACTTGTGACTGCGGCAAAGTGGCCACTTGTTACAATAGTATGACTCATGCATATTACTGTTTCAAGCACGCTTTAGGGTGTGATTATTTGTACAACCCTTATGTCATT	Rhinopoma hardwickii	Lesser Mouse-Tailed Bat	PREDICT_CoV-114
MT064197	CACACATTTATTGCCACTTCTTAGAAAGGGCCAACCTTGGACTGTTGTTCGCAAGCGCATTGTGCAAATGTGTTGTGACTATCTGGTTAACTTATCGGACATAATAATTTTTGTGTTATGGGCCGGTGGTTTGGAGTTGGCTACCATGAGATATTTTGTTAAAGTAGGACCAATTAAAACTTGTGACTGCGGCAAAGTGGCCACTTGTTACAATAGTGTGACTCATGCATATTACTGTTTCAAGCACGCTTTAGGGTGTGATTATTTGTACAACCCTTATGTCATT	Rhinopoma hardwickii	Lesser Mouse-Tailed Bat	PREDICT_CoV-114
MT064198	CACACATTTATTGCCACTTCTTAGAAAGGGCCAACCTTGGACTGTTGTTCGCAAGCGCATTGTGCAAATGTGTTGTGACTATCTGGTTAACTTATCGGACATAATAATTTTTGTGTTATGGGCCGGTGGTTTGGAGTTGGCTACCATGAGATATTTTGTTAAAGTAGGACCAATTAAAACTTGTGACTGCGGCAAAGTGGCCACTTGTTACAATAGTGTGACTCATGCATATTACTGTTTCAAGCACGCTTTAGGGTGTGATTATTTGTACAACCCTTATGTCATT	Rhinopoma hardwickii	Lesser Mouse-Tailed Bat	PREDICT_CoV-114
MT082278	TTTACCTAATATGATTCGCATGATTTCAGCCATGATACTTGGTTCTAAACATGTTACATGTTGTGATTCCTCAGATAAGTACTATCGTCTTTGTAATGAGTTGGCTCAAGTCTTGACAGAGGTTGTATACTCTAATGGTGGTTTCTATCTAAAACCTGGTGGTACAACATCAGGTGATGCAACTACAGCTTATGCTAACTCTGTTTTTAATATCTTTCAGGCTGTTAGCGCAAATATTAACAAGTTGCTTAGCATTGATAGCAATGTGTGTAATAATATTGGTGTTAAGAGTTTACAGCGTCAGTTATATGACAGTTGTTATAGATCTTCAACCGTGGATGATACATTCGTTGATAGCTATTATTGTTATCTTCGTAAGCATTTCTC	Rhinopoma hardwickii	Lesser Mouse-Tailed Bat	PREDICT_CoV-114
MT082279	CCGGGCTTTACCTAATATGATTCGCATGATTTCAGCCATGATACTTGGTTCTAAACATGTTACATGTTGTGATTCCTCAGATAAGTACTATCGTCTTTGTAATGAGTTGGCTCAAGTCTTGACAGAGGTTGTATACTCTAATGGTGGTTTCTATCTAAAACCTGGTGGTACAACATCAGGTGATGCAACTACAGCTTATGCTAACTCTGTTTTTAATATCTTTCAGGCTGTTAGCGCAAATATTAACAAGTTGCTTAGCATTGATAGCAATGTGTGTAATAATATTGGTGTTAAGAGTTTACAGCGTCAGTTATATGACAGTTGTTATAGATCTTCAACCGTGGATGATACATTCGTTGATAGCTATTATTGTTATCTTCGTAAGCATTTCTC	Rhinopoma hardwickii	Lesser Mouse-Tailed Bat	PREDICT_CoV-114
MT064199	CACACATTTATTGCCACTTCTTAGAAAGGGCCAACCTTGGACTGTTGTTCGCAAGCGCATTGTGCAAATGTGTTGTGACTATCTGGTTAACTTATCGGACATAATAATTTTTGTGTTATGGGCCGGTGGTTTGGAGTTGACTACCATGAGATATTTTGTTGAAGTAGGACCAATTAAAACTTGTGACTGCGGCAAGGTGGCCACTTGTTACAATAGTGTGACTCATGCATATTACTGTTTCAAGCACGCTTTAGGGTGTGATTATTTGTACAACCCTTATGTCATT	Rhinopoma hardwickii	Lesser Mouse-Tailed Bat	PREDICT_CoV-114
MT064200	CACACATTTATTGCCACTTCTTAGAAAGGGCCAACCTTGGACTGTTGTTCGCAAGCGCATTGTGCAAATGTGTTGTGACTATCTGGTTAACTTATCGGACATAATAATTTTTGTGTTATGGGCCGGTGGTTTGGAGTCGGCTACCATGAGATATTTTGTTAAAGTAGGACCAATTAAAGCTTGTGACTGCGGCAAAGTGGCCACTTGTTACAATAGTGTGACTCATGCATATTACTGTTTCAAGCACGCTTTAGGGTGTGATTATTTGTACAACCCTTATGTCATT	Rhinopoma hardwickii	Lesser Mouse-Tailed Bat	PREDICT_CoV-114
MT082280	TTTACCTAATATGATTCGCATGATTTCAGCCATGATACTTGGTTCTAAACATGTTACATGTTGTGATTCCTCAGATAAGTACTATCGTCTTTGTAATGAGTTGGCTCAAGTCTTGACAGAGGTTGTATACTCTAATGGTGGTTTCTATCTAAAACCTGGTGGTACAACATCAGGTGATGCAACTACAGCTTATGCTAACTCTGTTTTTAATATCTTTCAGGCTGTTAGCGCAAATATTAACAAGTTGCTTAGCATTGATAGCAATGTGTGTAATAATATTGGTGTTAAGAGTTTACAGCGTCAGTTATATGACAGTTGTTATAGATCTTCAACCGTGGATGATACATTCGTTGATAGCTATTATTGTTATCTTCGTAAGCATTTCTC	Rhinopoma hardwickii	Lesser Mouse-Tailed Bat	PREDICT_CoV-114
MT082281	CCGGGCTTTACCTAATATGATTCGCATGATTTCAGCCATGATACTTGGTTCTAAACATGTTACATGTTGTGATTCCTCAGATAAGTACTATCGTCTTTGTAATGAGTTGGCTCAAGTCTTGACAGAGGTTGTATACTCTAATGGTGGTTTCTATCTAAAACCTGGTGGTACAACATCAGGTGATGCAACTACAGCTTATGCTAACTCTGTTTTTAATATCTTTCAGGCTGTTAGCGCAAATATTAACAAGTTGCTTAGCATTGATAGCAATGTGTGTAATAATATTGGTGTTAAGAGTTTACAGCGTCAGTTATATGACAGTTGTTATAGATCTTCAACCGTGGATGATACATTCGTTGATAGCTATTATTGTTATCTTCGTAAGCATTTCTC	Rhinopoma hardwickii	Lesser Mouse-Tailed Bat	PREDICT_CoV-114
MT064201	CACACATTTATTGCCACTTCTTAGAAAGGGCCAACCTTGGACTGTTGTTCGCAAGCGCATTGTGCAAATGTGTTGTGACTATCTGGTTAACTTATCGGACATAATAATTTTTGTGTTATGGGCCGGTGGTTTGGAGTCGACTACCATGAGATATTTTGTTAAAGTAGGACCAATTAAAACTTGTGACTGCGGCAAAGTGGCCACTTGTTACAATAGTGTGACTCATGCATATTACTGTTTCAAGCACGCTTTAGGGTGTGATTATTTGTACAACCCTTATGTCATT	Rhinopoma hardwickii	Lesser Mouse-Tailed Bat	PREDICT_CoV-114
MT064202	CACACATTTATTGCCACTTCTTAGAAAGGGCCAACCTTGGACTGTTGTTCGCAAGCGCATTGTGCAAATGTGTTGCGACTATCTGGTTAACTTATCGGACATAATAATTTTTGTGTTACGGGCCGGTGGTTTGGAGTTGACTACCATGAGATATTTTGTTAAAGTAGGACCAATTAAAACTTGTGACTGCGGCAAAGTGGCCACTTGTTACAATAGTGTAACTCATGCATATTACTGTTTCAAGCACGCTTTAGGGTGTGATTATTTGTACAACCCTTATGTCATT	Rhinopoma hardwickii	Lesser Mouse-Tailed Bat	PREDICT_CoV-114
MT064203	CACACATTTATTGCCACTTCTTAGAAAGGGCCAACCTTGGACTGTTGTTCGCAAGCGCATTGTGCAAATGTGTTGTGACTATCTGGTTAACTTATCGGACGTAATAATTTTTGTGTTATGGGCCGGTGGTTTGGAGTTGGCTACCATGAGATATTTTGTTAAAGTAGGACCAATTAAAACTTGTGACTGCGGCAAAGTGGCCACTTGTTACAATAGTGTGACTCATGCATATTACTGTTTCAAGCACGCTTTAGGGTGTGATTATTTGTACAACCCTTATGTCATT	Rhinopoma hardwickii	Lesser Mouse-Tailed Bat	PREDICT_CoV-114
MT064204	CACACATTTATTGCCACTTCTTAGAAAGGGCCAACCTTGGACTGTTGTTCGCAAGCGCATTGTGCAAATGTGTTGTGACTATCTGGTTAACTTATCGGACATAATAATTTTTGTGTTATGGGCCGGTGGTTTGGAGTCGACTACCATGAGATATTTTGTTAAAGTAGGACCAGTTAAAACTTGTGACTGCGGCAAAGTGGCCACTTGTTACAATAGTGTGACTCATGCATATTACTGTTTCAAGCACGCTTTAGGGTGTGATTATTTGTACAACCCTTATGTCATT	Rhinopoma hardwickii	Lesser Mouse-Tailed Bat	PREDICT_CoV-114
MT082282	TTTACCTAATATGATTCGCATGATTTCAGCCATGATACTTGGTTCTAAACATGTTACATGTTGTGATTCCTCAGATAAGTACTATCGTCTTTGTAATGAGTTGGCTCAAGTCTTGACAGAGGTTGTATACTCTAATGGTGGTTTCTATCTAAAACCTGGTGGTACAACATCAGGTGATGCAACTACAGCTTATGCTAACTCTGTTTTTAATATCTTTCAGGCTGTTAGCGCAAATATTAACAAGTTGCTTAGCATTGATAGCAATGTGTGTAATAATATTGGTGTTAAGAGTTTACAGCGTCAGTTATATGACAGTTGTTATAGATCTTCAACCGTGGATGATACATTCGTTGATAGCTATTATTGTTATCTTCGTAAGCATTTCTC	Rhinopoma hardwickii	Lesser Mouse-Tailed Bat	PREDICT_CoV-114
MT082283	TTTACCTAATATGATTCGCATGATTTCAGCCATGATACTTGGTTCTAAACATGTTACATGTTGTGATTCCTCAGATAAGTACTATCGTCTTTGTAATGAGTTGGCTCAAGTCTTGACAGAGGTTGTATACTCTAATGGTGGTTTCTATCTAAAACCTGGTGGTACAACATCAGGTGATGCAACTACAGCTTATGCTAACTCTGTTTTTAATATCTTTCAGGCTGTTAGCGCAAATATTAACAAGTTGCTTAGCATTGATAGCAATGTGTGTAATAATATTGGTGTTAAGAGTTTACAGCGTCAGTTATATGACAGTTGTTATAGATCTTCAACCGTGGATGATACATTCGTTGATAGCTATTATTGTTATCTTCGTAAGCATTTCTC	Rhinopoma hardwickii	Lesser Mouse-Tailed Bat	PREDICT_CoV-114
MT064205	CACACATTTATTGCCACTTCTTAGAAAGGGCCAACCTTGGACTGTTGTTCGCAAGCGCATTGTGCAAATGTGTTGTGACTATCTGGTTAACTTATCGGACATAATAATTTTTGTGTTATGGGCCGGTGGTTTGGAGCTGACTACCATGAGATATTTTGTTAAAGTAGGACCAATTAAAACTTGTGACTGCGGCAAAGTGGCCACTTGTTACAATAGTGTGACTCATGCATATTACTGTTTCAAGCACGCTTTAGGGTGTGATTATTTGTACAACCCTTATGTCATT	Rhinopoma hardwickii	Lesser Mouse-Tailed Bat	PREDICT_CoV-114
MT064206	CACACATTTATTGCCACTTCTTAGAAAGGGCCAACCTTGGACTGTTGTTCGCAAGCGCATTGTGCAAATGTGTTGTGACTATCTGGTTAACTTATCGGACATAATAATTTTTGTGTTATGGGCCGGTGGTTTGGAGCTGACTACCATGAGATATTTTGTTAAAGTAGGACCAATTAAAACTTGTGACTGCGGCAAAGTGGCCACTTGTTACAATAGTGTGACTCATGCATATTACTGTTTCAAGCACGCTTTAGGGTGTGATTATTTGTACAACCCTTATGTCATT	Rhinopoma hardwickii	Lesser Mouse-Tailed Bat	PREDICT_CoV-114
MT082285	TTTACCTAATATGATTCGCATGATTTCAGCCATGATACTTGGTTCTAAACATGTTACATGTTGTGATTCCTCAGATAAGTACTATCGTCTTTGTAATGAGTTGGCTCAAGTCTTGACAGAGGTTGTATACTCTAATGGTGGTTTCTATCTAAAACCTGGTGGTACAACATCAGGTGATGCAACTACAGCTTATGCTAACTCTGTTTTTAATATCTTTCAGGCTGTTAGCGCAAATATTAACAAGTTGCTTAGCATTGATAGCAATGTGTGTAATAATATTGGTGTTAAGAGTTTACAGCGTCAGTTATATGACAGTTGTTATAGATCTTCAACCGTGGATGATACATTCGTTGATAGCTATTATTGTTATCTTCGTAAGCATTTCTC	Rhinopoma hardwickii	Lesser Mouse-Tailed Bat	PREDICT_CoV-114
MT082284	AATGCCTAACATGATACGTATATTTGCTAGTCTTATATTGGCTCGTAAACATAGTACTTGTTGCACTAGTTCAGAGCGTTTTTATAGATTAGCTAATGAGTGTGCACAGGTCCTTAGTGAAATGGTCTTGTGCGGAGGTGGGTTTTATGTAAAACCTGGTGGCACTAGTAGTGGTGATTCAACAACTGCATACGCTAATAGTGTGTTTAATATATGTCAGGCCGTTAGTGCAAACATTAATACATTACTATCTATAGATGGTAATAAGGTGCATAATTTATATGTACGTGAATTGCAACATCGCCTCTATATGGGTATTTACCGTAGTACACATGTGGATGCTGATTTAGTTACAGAATATTATACTTACTTGCGTAAGCACTTTAG	Rhinopoma hardwickii	Lesser Mouse-Tailed Bat	strain of Eidolon bat coronavirus
MT082286	TTTACCTAATATGATTCGCATGATTTCAGCCATGATACTTGGTTCTAAACATGTTACATGTTGTGATTCCTCAGATAAGTACTATCGTCTTTGTAATGAGTTGGCTCAAGTCTTGACAGAGGTTGTATACTCTAATGGTGGTTTCTATCTAAAACCTGGTGGTACAACATCAGGTGATGCAACTACAGCTTATGCTAACTCTGTTTTTAATATCTTTCAGGCTGTTAGCGCAAATATTAACAAGTTGCTTAGCATTGATAGCAATGTGTGTAATAATATTGGTGTTAAGAGTTTACAGCGTCAGTTATGTGACAGTTGTTATAGATCTTCAACCGTGGATGATACATTCGTTGATAGCTATTATTGTTATCTTCGTAAGCATTTCTC	Rhinopoma hardwickii	Lesser Mouse-Tailed Bat	PREDICT_CoV-114
MT064207	CACACATTTATTGCCACTTCTTAGAAAGGGCCAACCTTGGACTGTTGTTCGCAAGCGCATTGTGCAAATGTGTTGTGACTATCTGGTTAACTTATCGGACATAATAATTTTTGTGTTATGGGCCGGTGGTTTGGAGCTGACTACCATGAGATATTTTGTTAAAGTAGGACCAATTAAAACTTGTGACTGCGGCAAAGTGGCCACTTGTTACAATAGTGTGACTCATGCATATTACTGTTTCAAGCACGCTTTAGGGTGTGATTATTTGTACAACCCTTATGTCATT	Rhinopoma hardwickii	Lesser Mouse-Tailed Bat	PREDICT_CoV-114
MT064208	CACACATTTATTGCCACTTCTTAGAAAGGGCCAACCTTGGACTGTTGTTCGCAAGCGCATTGTGCAAATGTGTTGTGACTATCTGGTTAACTTATCGGACATAATAATTTTTGTGTTATGGGCCGGTGGTTTGGAGTTAACTACCATGAGATATTTTGTTAAAGTAGGACCAATTAAAACTTGTGACTGCGGCAAAGTGGCCACTTGTTACAATAGTGTGACTCATGCATATTACTGTTTCAAGCACGCTTTAGGGTGTGATTATTTGTACAACCCTTATGTCATT	Rhinopoma hardwickii	Lesser Mouse-Tailed Bat	PREDICT_CoV-114
MT064209	CACACATTTATTGCCACTTCTTAGAAAGGGCCAACCTTGGACTGTTGTTCGCAAGCGCATTGTGCAAATGTGTTGTGACTATCTGGTTAACTTATCGGACATAATAATTTTTGTGTTATGGGCCGGTGGTTTGGAGTTGGCTACCATGAGATATTTTGTTAAAGTAGGACCAATTAAAACTTGTGACTGCGGCAAAGTGGCCACTTGTTACAATAGTGTGACTCATGCATATTACTGTTTCAGGCACGCTTTAGGGTGTGATTATTTGTACAACCCTTATGTCATT	Rhinopoma hardwickii	Lesser Mouse-Tailed Bat	PREDICT_CoV-114
MT082287	TTTACCTAATATGATTCGCATGATTTCAGCCATGATACTTGGTTCTAAACATGTTACATGTTGTGATTCCTCAGATAAGTACTATCGTCTTTGTAATGAGTTGGCTCAAGTCTTGACAGAGGTTGTATACTCTAATGGTGGTTTCTATCTAAAACCTGGTGGTACAACATCAGGTGATGCAACTACAGCTTGTGCTAACTCTGTTTTTAATATCTTTCAGGCTGTTAGCGCAAATATTAACAAGTTGCTTAGCATTGATAGCAATGTGTGTAATAATATTGGTGTTAAGAGTTTACAGCGTCAGTTATATGACAGTTGTTATAGATCTTCAACCGTGGATGATACATTCGTTGATAGCTATTATTGTTATCTTCGTAAGCATTTCTC	Rhinopoma hardwickii	Lesser Mouse-Tailed Bat	PREDICT_CoV-114
MT082288	CCGGGCTTTACCTAATATGATTCGCATGATTTCAGCCATGATACTTGGTTCTAAACATGTTACATGTTGTGATTCCTCAGATAAGTACTATCGTCTTTGTAATGAGTTGGCTCAAGTCTTGACAGAGGTTGTATACTCTAATGGTGGTTTCTATCTAAAACCTGGTGGTACAACATCAGGTGATGCAACTACAGCTTATGCTAACTCTGTTTTTAATATCTTTCAGGCTGTTAGCGCAAATATTAACAAGTTGCTTAGCATTGATAGCAATGTGTGTAATAATATTGGTGTTAAGAGTTTACAGCGTCAGTTATATGACAGTTGTTATAGATCTTCAACCGTGGATGATACATTCGTTGATAGCTATTATTGTTATCTTCGTAAGCATTTCTC	Rhinopoma hardwickii	Lesser Mouse-Tailed Bat	PREDICT_CoV-114
MT082289	TTTACCTAATATGATTCGCATGATTTCAGCCATGATACTTGGTTCTAAACATGTTACATGTTGTGATTCCTCAGATAAGTACTATCGTCTTTGTAATGAGTTGGCTCAAGTCTTGACAGAGGTTGTATACTCTAATGGTGGTTTCTATCTAAAACCTGGTGGTACAACATCAGGTGATGCCACTACAGCTTATGCCAACTCTGTTTTTAATATCTTTCAGGCTGTTAGCGCAAATATTAACAAGTTGCTTAGCATTGATAGCAATGTGTGTAATAATATTGGTGTTAAGAGTTTACAGCGTCAGTTATATGACAGTTGTTATAGATCTTCAACCGTGGATGATACATTCGTTGATAGCTATTATTGTTATCTTCGTAAGCATTTCTC	Rhinopoma hardwickii	Lesser Mouse-Tailed Bat	PREDICT_CoV-114
MT064210	CACACATTTATTGCCACTTCTTAGAAAGGGCCAACCTTGGACTGTTGTTCGCAAGCGCATTGTGCAAATGTGTTGTGACTATCTGGTTAACTTATCGGACATAATAATTTTTGTGTTATGGGCCGGTGGTTTGGAGTTGACTACCATGAGATATTTTGTTAAAGTAGGACCAATTAAGACTTGTGACTGCGGCAAAGTGGCCACTTGTTACAATAGTGTGACTCATGCATATTACTGTTTCAAGCACGCTTTAGGGTGTGATTATTTGTACAACCCTTATGTCATT	Rhinopoma hardwickii	Lesser Mouse-Tailed Bat	PREDICT_CoV-114
MT064211	CACACATTTATTGCCACTTCTTAGAAAGGGCCAACCTTGGACTGTTGTTCGCAAGCGCATTGTGCAAATGTGTTGTGACTATCTGGTTAACTTATCGGACATAATAATTTTTGTGTTATGGGCCGGTGGTTTGGAGTTGGCTACCATGAGATATTTTGTTAAAGTAGGACCAATTAAAACTTGTGACTGCGGCAAAGTGGCCACTTGTTACAATAGTGTGACTCATGCATATTACTGTTTCAAGCACGCTTTAGGGTGTGATTATTTGTACAACCCTTATGTCATT	Rhinopoma hardwickii	Lesser Mouse-Tailed Bat	PREDICT_CoV-114
MT064212	CACACATTTATTGCCACTTCTTAGAAAGGGCCAACCTTGGACTGTTGTTCGCAAGCGCATTGTGCAAATGTGTTGTGACTATCTGGTTAACTTATCGGACATAATAATTTTTGTGTTATGGGCCGGTGGTTTGGAGTTGACTACCATGAGATATTTTGTTAAAGCAGGACCAATTAAAACTTGTGACTGCGGCAAAGTGGCCACTTGTTACAATAGTGTGACTCATGCATATTACTGTTTCAAGCACGCTTTAGGGTGTGATTATTTGTACAACCCTTATGTCATT	Rhinopoma hardwickii	Lesser Mouse-Tailed Bat	PREDICT_CoV-114
MT082290	CCGGGCTTTACCTAATATGATTCGCATGATTTCAGCCATGATACTTGGTTCTAAACATGTTACATGTTGTGATTCCTCAGATAAGTACTATCGTCTTTGTAATGAGTTGGCTCAAGTCTTGACAGAGGTTGTATACTCTAATGGTGGTTTCTATCTAAAACCTGGTGGTACAACATCAGGTGATGCAACTACAGCTTATGCTAACTCTGTTTTTAATATCTTTCAGGCTGTTAGCGCAAATATTAACAAGTTGCTTAGCATTGATAGCAATGTGTGTAATAATATTGGTGTTAAGAGTTTACAGCGTCAGTTATATGACAGTTGTTATAGATCTTCAACCGTGGATGATACATTCGTTGATAGCTATTATTGTTATCTTCGTAAGCATTTCTC	Rhinopoma hardwickii	Lesser Mouse-Tailed Bat	PREDICT_CoV-114
MT082291	CCGGGCTTTACCTAATATGATTCGCATGATTTCAGCCATGATACTTGGTTCTAAACATGTTACATGTTGTGATTCCTCAGATAAGTACTATCGTCTTTGTAATGAGTTGGCTCAAGTCTTGACAGAGGTTGTATACTCTAATGGTGGTTTCTATCTAAAACCTGGTGGTACAACATCAGGTGATGCAACTACAGCTTATGCTAACTCTGTTTTTAATATCTTTCAGGCTGTTAGCGCAAATATTAACAAGTTGCTTAGCATTGATAGCAATGTGTGTAATAATATTGGTGTTAAGAGTTTACAGCGTCAGTTATATGACAGTTGTTATAGATCTTCAACCGTGGATGATACATTCGTTGATAGCTATTATTGTTATCTTCGTAAGCATTTCTC	Rhinopoma hardwickii	Lesser Mouse-Tailed Bat	PREDICT_CoV-114
MT064213	CACACATTTATTGCCACTTCTTAGAAAGGGCCAACCTTGGACTGTTGTTCGCAAGCGCATTGTGCAAATGTGTTGTGACTATCTGGTTAACTTATCGGACATAATAATTTTTGTGTTATGGGCCGGTGGTTTGGAGTTGACTACCATGAGATATTTTGTTAAAGCAGGACCAATTAAAACTTGTGACTGCGGCAAAGTGGCCACTTGTTACAATAGTGTGACTCATGCATATTACTGTTTCAAGCACGCTTTAGGGTGTGATTATTTGTACAACCCTTATGTCATT	Rhinopoma hardwickii	Lesser Mouse-Tailed Bat	PREDICT_CoV-114
MT064214	CACACATTTATTGCCACTTCTTAGAAAGGGCCAACCTTGGACTGTTGTTCGCAAGCGCATTGTGCAAATGTGTTGTGACTATCTGGTTAACTTATCGGACATAATAATTTTTGTGTTATGGGCCGGTGGTTTGGAGCTGACTACCATGAGATATTTTGTTAAGGTAGGACCAATTAAAACTTGTGACTGCGGCAAAGTGGCCACTTGTTACAATAGTGTGACTCATGCATATTACTGTTTCAAGCACGCTTTAGGGTGTGATTATTTGTACAACCCTTATGTCATT	Rhinopoma hardwickii	Lesser Mouse-Tailed Bat	PREDICT_CoV-114
MT064215	CACACATTTATTGCCACTTCTTAGAAAGGGCCAACCTTGGACTGTTGTTCGCAAGCGCATTGTGCAAATGTGTTGTGACTATCTGGTTAACTTATCGGACATAATAATTTTTGTGTTATGGGCCGGTGGTTTGGAGTTGACTACCATGAGATATTTTGTTAAAGCAGGACCAATTAAAACTTGTGACTGCGGCAAAGTGGCCACTTGTTACAATAGTGTGACTCATGCATATTACTGTTTCAAGCACGCTTTAGGGTGTGATTATTTGTACAACCCTTATGTCATT	Rhinopoma hardwickii	Lesser Mouse-Tailed Bat	PREDICT_CoV-114
MT064216	CACACATTTATTGCCACTTCTTAGAAAGGGCCAACCTTGGACTGTTGTTCGCAAGCGCATTGTGCAAATGTGTTGTGACTATCTGGTTAACTTATCGGACATAATAATTTTTGTGTTATGGGCCGGTGGTTTGGAGTCGACTACCATGAGATATTTTGTTAAAGTAGGACCAATTAAAACTTGTGACTGCGGCAAAGTGGCCACTTGTTACAATAGTGTGACTCATGCATATTACTGTTTCAAGCACGCTTTAGGGTGTGATTATTTGTACAACCCTTATGTCATT	Rhinopoma hardwickii	Lesser Mouse-Tailed Bat	PREDICT_CoV-114
MT064217	CACACATTTATTGCCACTTCTTAGAAAGGGCCAACCTTGGACTGTTGTTCGCAAGCGCATTGTGCAAATGTGTTGTGACTATCTGGTTAACTTATCGGACATAATAATTTTTGTGTTATGGGCCGGTGGTTTGGAGTTGGCTACCATGAGATATTTTGCTAAAGTAGGACCAATTAAAACTTGTGACTGCGGCAAAGTGGCCACTTGTTACAATAGTGTGACTCATGCATATTACTGTTTCAAGCACGCTTTAGGGTGTGATTATTTGTACAACCCTTATGTCATT	Rhinopoma hardwickii	Lesser Mouse-Tailed Bat	PREDICT_CoV-114
MT082292	TTTACCTAATATGATTCGCATGATTTCAGCCATGATACTTGGTTCTAAACATGTTACATGTTGTGATTCCTCAGATAAGTACTATCGTCTTTGTAATGAGTTGGCTCAAGTCTTGACAGAGGTTGTATACTCTAATGGTGGTTTCTATCTAAAACCTGGTGGTACAACATCAGGTGATGCAACTACAGCTTATGCTAACTCTGTTTTTAATATCTTTCAGGCTGTTAGCGCAAATATTAACAAGTTGCTTAGCATTGATAGCAATGTGTGTAATAATATTGGTGTTAAGAGTTTACAGCGTCAGTTATATGACAGTTGTTATAGATCTTCAACCGTGGATGATACATTCGTTGATAGCTATTATTGTTATCTTCGTAAGCATTTCTC	Rhinopoma hardwickii	Lesser Mouse-Tailed Bat	PREDICT_CoV-114
MT064218	CACACATTTATTGCCACTTCTTAGAAAGGGCCAACCTTGGACTGTTGTTCGCAAGCGTATTGTGCAAATGTGTTGTGACTATCTGGTTAACTTATCGGACATAATAATTTTTGTGTTATGGGCCGGTGGTTTGGAGTCGACTACCATGAGATATTTTGTTAAAGTAGGACCAATTAAAACTTGTGACTGCGGCAAAGTGGCCACTTGTTACAATAGTGTGACTCATGCATATTACTGTTTCAAGCACGCTTTAGGGTGTGATTATTTGTACAACCCTTATGTCATT	Rhinopoma hardwickii	Lesser Mouse-Tailed Bat	PREDICT_CoV-114
MT064219	CACACATTTATTGCCACTCCTTAGAAAGGGCCAACCTTGGACTGTTGTTCGCAAGCGCATTGTGCAAATGTGTTGTGACTATCTGGTTAACTTATCGGACATAATAATTTTTGTGTTATGGGCCGGTGGTTTGGAGTTGACTACCATGAGATATTTTGTTAAAGCAGGACCAATTAAAACTTGTGACTGCGGCAAAGTGGCCACTTGTTACAATAGTGTGACTCATGCATATTACTGTTTCAAGCACGCTTTAGGGTGTGATTATTTGTACAACCCTTATGTCATT	Rhinopoma hardwickii	Lesser Mouse-Tailed Bat	PREDICT_CoV-114
MT063684	TGAGGCTATTGCTATTACCAAGAGAGTGCATCCTAATCTGCCTTATCGTGTCAAAAAAATACAAAGTACTCAATTAGCACAGCAGTACTTCAATAGATTAAGGATGAACTTAGCTGCCATAGGACACAATCTTAAAGCAAATGAAACAATTGTCAGTAGTCATTTTTTCGTTTATTCAAAAAGAGTTTACTATGATGGATTAGTTCTATCCCAAGCATTAAAACCAATATCAAGAGCAGTTTTTTGGTCTGAAACGATCGTTGATGAAACTAGGTCCGCATGCAGTAATATTAGTACTGCCATAACAAAATCCATTGAGCAGGGATACTCTAGGTGGATTGGGTATGCTTTAAATATTCTCAAGGTGATTCAACAGCTTATCATCTCTATGAGATTCAC…	Mops midas	Midas Free-Tailed Bat	PREDICT_PMV-175
MT063685	TGAGGCTATTGCTATTACCAAGAGAGTGCATCCTAATCTGCCTTATCGTGTCAAAAAAATACAAAGTACTCAATTAGCACAGCAGTACTTCAATAGATTAAGGATGAACTTAGCTGCCATAGGACACAATCTTAAAGCAAATGAAACAATTGTCAGCAGTCATTTTTTCGTTTATTCAAAAAGAGTTTACTATGATGGATTAGTTCTATCCCAAGCATTAAAACCAATATCAAGAGCAGTTTTTTGGTCTGAAACGATAGTTGATGAAACTAGATCCGCATGCAGTAATATTAGTACTGCCATAACAAAATCCATTGAGCAGGGATACTCTAGGTGGATTGGGTATGCTTTAAATATTCTCAAGGTGATTCAACAGCTTATCATCTCTATGAGATTCAC…	Mops midas	Midas Free-Tailed Bat	PREDICT_PMV-175
